# Supplementary material for: O-glycosylation of the transcription factor SPATULA promotes style development in Arabidopsis
Source: Nat Plants. 2024 Jan 26;10(2):283–99. doi: 10.1038/s41477-023-01617-4 (PMC10881398; doi:10.1038/s41477-023-01617-4)
Supplement: Supplementary file 2 — EThcD MS proteomics analysis results for peptide_1 in SPT (LISSSSSSSVYDTR) in vivo. [file 41477_2023_1617_MOESM2_ESM.xlsx]

## Sheet: S23_HNac
Sequence: LISSSSSSSVYDTR, S3-HexNAc (203.07937 Da)
Charge: +2, Monoisotopic m/z: 846.40131 Da (-0.84 mmu/-0.99 ppm), MH+: 1691.79534 Da, RT: 40.5072 min,
Identified with: Mascot (v1.36); Ions Score:21, Ions matched by search engine: 8/276
Fragment match tolerance used for search: 0.6 Da
#1	b⁺	b²⁺	c⁺	c+H⁺	c+H²⁺	c²⁺	c-H⁺	c-H²⁺	Seq.	y⁺	y²⁺	z⁺	z+1H⁺	z+1H²⁺	z+2H⁺	z+2H²⁺	z²⁺	#2
1	114.09134	57.54931	131.11789	132.12571	66.56650	66.06258	130.11006	65.55867	L									14
2	227.17540	114.09134	244.20195	245.20978	123.10853	122.60462	243.19413	122.10070	I	1578.71295	789.86011	1562.69423	1563.70205	782.35466	1564.70988	782.85858	781.85075	13
3	517.28681	259.14704	534.31335	535.32118	268.16423	267.66032	533.30553	267.15640	S-HexNAc	1465.62889	733.31808	1449.61016	1450.61799	725.81263	1451.62581	726.31655	725.30872	12
4	604.31883	302.66306	621.34538	622.35321	311.68024	311.17633	620.33756	310.67242	S	1175.51749	588.26238	1159.49876	1160.50659	580.75693	1161.51441	581.26084	580.25302	11
5	691.35086	346.17907	708.37741	709.38524	355.19626	354.69234	707.36959	354.18843	S	1088.48546	544.74637	1072.46673	1073.47456	537.24092	1074.48238	537.74483	536.73701	10
6	778.38289	389.69508	795.40944	796.41727	398.71227	398.20836	794.40161	397.70445	S	1001.45343	501.23035	985.43471	986.44253	493.72490	987.45036	494.22882	493.22099	9
7	865.41492	433.21110	882.44147	883.44929	442.22828	441.72437	881.43364	441.22046	S	914.42140	457.71434	898.40268	899.41050	450.20889	900.41833	450.71280	449.70498	8
8	952.44695	476.72711	969.47350	970.48132	485.74430	485.24039	968.46567	484.73647	S	827.38937	414.19832	811.37065	812.37847	406.69288	813.38630	407.19679	406.18896	7
9	1039.47898	520.24313	1056.50553	1057.51335	529.26031	528.75640	1055.49770	528.25249	S	740.35734	370.68231	724.33862	725.34645	363.17686	726.35427	363.68077	362.67295	6
10	1138.54739	569.77733	1155.57394	1156.58176	578.79452	578.29061	1154.56611	577.78670	V	653.32532	327.16630	637.30659	638.31442	319.66085	639.32224	320.16476	319.15693	5
11	1301.61072	651.30900	1318.63727	1319.64509	660.32618	659.82227	1317.62944	659.31836	Y	554.25690	277.63209	538.23818	539.24600	270.12664	540.25383	270.63055	269.62273	4
12	1416.63766	708.82247	1433.66421	1434.67204	717.83966	717.33574	1432.65639	716.83183	D	391.19357	196.10043	375.17485	376.18267	188.59498	377.19050	189.09889	188.09106	3
13	1517.68534	759.34631	1534.71189	1535.71971	768.36350	767.85958	1533.70406	767.35567	T	276.16663	138.58695	260.14791	261.15573	131.08150	262.16356	131.58542	130.57759	2
14									R	175.11895	88.06311	159.10023	160.10805	80.55766	161.11588	81.06158	80.05375	1

## Sheet: S24_HNac
Sequence: LISSSSSSSVYDTR, S4-HexNAc (203.07937 Da)
Charge: +2, Monoisotopic m/z: 846.40106 Da (-1.08 mmu/-1.28 ppm), MH+: 1691.79485 Da, RT: 40.5745 min,
Identified with: Mascot (v1.36); Ions Score:30, Ions matched by search engine: 15/276
Fragment match tolerance used for search: 0.6 Da
#1	b⁺	b²⁺	c⁺	c+H⁺	c+H²⁺	c²⁺	c-H⁺	c-H²⁺	Seq.	y⁺	y²⁺	z⁺	z+1H⁺	z+1H²⁺	z+2H⁺	z+2H²⁺	z²⁺	#2
1	114.09134	57.54931	131.11789	132.12571	66.56650	66.06258	130.11006	65.55867	L									14
2	227.17540	114.09134	244.20195	245.20978	123.10853	122.60462	243.19413	122.10070	I	1578.71295	789.86011	1562.69423	1563.70205	782.35466	1564.70988	782.85858	781.85075	13
3	314.20743	157.60735	331.23398	332.24181	166.62454	166.12063	330.22616	165.61672	S	1465.62889	733.31808	1449.61016	1450.61799	725.81263	1451.62581	726.31655	725.30872	12
4	604.31883	302.66306	621.34538	622.35321	311.68024	311.17633	620.33756	310.67242	S-HexNAc	1378.59686	689.80207	1362.57813	1363.58596	682.29662	1364.59379	682.80053	681.79271	11
5	691.35086	346.17907	708.37741	709.38524	355.19626	354.69234	707.36959	354.18843	S	1088.48546	544.74637	1072.46673	1073.47456	537.24092	1074.48238	537.74483	536.73701	10
6	778.38289	389.69508	795.40944	796.41727	398.71227	398.20836	794.40161	397.70445	S	1001.45343	501.23035	985.43471	986.44253	493.72490	987.45036	494.22882	493.22099	9
7	865.41492	433.21110	882.44147	883.44929	442.22828	441.72437	881.43364	441.22046	S	914.42140	457.71434	898.40268	899.41050	450.20889	900.41833	450.71280	449.70498	8
8	952.44695	476.72711	969.47350	970.48132	485.74430	485.24039	968.46567	484.73647	S	827.38937	414.19832	811.37065	812.37847	406.69288	813.38630	407.19679	406.18896	7
9	1039.47898	520.24313	1056.50553	1057.51335	529.26031	528.75640	1055.49770	528.25249	S	740.35734	370.68231	724.33862	725.34645	363.17686	726.35427	363.68077	362.67295	6
10	1138.54739	569.77733	1155.57394	1156.58176	578.79452	578.29061	1154.56611	577.78670	V	653.32532	327.16630	637.30659	638.31442	319.66085	639.32224	320.16476	319.15693	5
11	1301.61072	651.30900	1318.63727	1319.64509	660.32618	659.82227	1317.62944	659.31836	Y	554.25690	277.63209	538.23818	539.24600	270.12664	540.25383	270.63055	269.62273	4
12	1416.63766	708.82247	1433.66421	1434.67204	717.83966	717.33574	1432.65639	716.83183	D	391.19357	196.10043	375.17485	376.18267	188.59498	377.19050	189.09889	188.09106	3
13	1517.68534	759.34631	1534.71189	1535.71971	768.36350	767.85958	1533.70406	767.35567	T	276.16663	138.58695	260.14791	261.15573	131.08150	262.16356	131.58542	130.57759	2
14									R	175.11895	88.06311	159.10023	160.10805	80.55766	161.11588	81.06158	80.05375	1

## Sheet: S25_dHex
Sequence: LISSSSSSSVYDTR, S5-dHex (146.05791 Da)
Charge: +2, Monoisotopic m/z: 817.89075 Da (-0.67 mmu/-0.82 ppm), MH+: 1634.77422 Da, RT: 41.1540 min,
Identified with: Mascot (v1.36); Ions Score:40, Ions matched by search engine: 11/276
Fragment match tolerance used for search: 0.6 Da
#1	b⁺	b²⁺	c⁺	c+H⁺	c+H²⁺	c²⁺	c-H⁺	c-H²⁺	Seq.	y⁺	y²⁺	z⁺	z+1H⁺	z+1H²⁺	z+2H⁺	z+2H²⁺	z²⁺	#2
1	114.09134	57.54931	131.11789	132.12571	66.56650	66.06258	130.11006	65.55867	L									14
2	227.17540	114.09134	244.20195	245.20978	123.10853	122.60462	243.19413	122.10070	I	1521.69149	761.34938	1505.67276	1506.68059	753.84393	1507.68841	754.34784	753.34002	13
3	314.20743	157.60735	331.23398	332.24181	166.62454	166.12063	330.22616	165.61672	S	1408.60742	704.80735	1392.58870	1393.59652	697.30190	1394.60435	697.80581	696.79799	12
4	401.23946	201.12337	418.26601	419.27384	210.14056	209.63664	417.25819	209.13273	S	1321.57540	661.29134	1305.55667	1306.56450	653.78589	1307.57232	654.28980	653.28197	11
5	634.32940	317.66834	651.35595	652.36377	326.68552	326.18161	650.34812	325.67770	S-dHex	1234.54337	617.77532	1218.52464	1219.53247	610.26987	1220.54029	610.77378	609.76596	10
6	721.36143	361.18435	738.38798	739.39580	370.20154	369.69763	737.38015	369.19371	S	1001.45343	501.23035	985.43471	986.44253	493.72490	987.45036	494.22882	493.22099	9
7	808.39346	404.70037	825.42000	826.42783	413.71755	413.21364	824.41218	412.70973	S	914.42140	457.71434	898.40268	899.41050	450.20889	900.41833	450.71280	449.70498	8
8	895.42548	448.21638	912.45203	913.45986	457.23357	456.72965	911.44421	456.22574	S	827.38937	414.19832	811.37065	812.37847	406.69288	813.38630	407.19679	406.18896	7
9	982.45751	491.73239	999.48406	1000.49189	500.74958	500.24567	998.47624	499.74176	S	740.35734	370.68231	724.33862	725.34645	363.17686	726.35427	363.68077	362.67295	6
10	1081.52593	541.26660	1098.55247	1099.56030	550.28379	549.77988	1097.54465	549.27596	V	653.32532	327.16630	637.30659	638.31442	319.66085	639.32224	320.16476	319.15693	5
11	1244.58925	622.79827	1261.61580	1262.62363	631.81545	631.31154	1260.60798	630.80763	Y	554.25690	277.63209	538.23818	539.24600	270.12664	540.25383	270.63055	269.62273	4
12	1359.61620	680.31174	1376.64275	1377.65057	689.32892	688.82501	1375.63492	688.32110	D	391.19357	196.10043	375.17485	376.18267	188.59498	377.19050	189.09889	188.09106	3
13	1460.66388	730.83558	1477.69042	1478.69825	739.85276	739.34885	1476.68260	738.84494	T	276.16663	138.58695	260.14791	261.15573	131.08150	262.16356	131.58542	130.57759	2
14									R	175.11895	88.06311	159.10023	160.10805	80.55766	161.11588	81.06158	80.05375	1

## Sheet: S26_dHex
Sequence: LISSSSSSSVYDTR, S6-dHex (146.05791 Da)
Charge: +2, Monoisotopic m/z: 817.89160 Da (+0.19 mmu/+0.23 ppm), MH+: 1634.77593 Da, RT: 41.2349 min,
Identified with: Mascot (v1.36); Ions Score:45, Ions matched by search engine: 11/276
Fragment match tolerance used for search: 0.6 Da
#1	b⁺	b²⁺	c⁺	c+H⁺	c+H²⁺	c²⁺	c-H⁺	c-H²⁺	Seq.	y⁺	y²⁺	z⁺	z+1H⁺	z+1H²⁺	z+2H⁺	z+2H²⁺	z²⁺	#2
1	114.09134	57.54931	131.11789	132.12571	66.56650	66.06258	130.11006	65.55867	L									14
2	227.17540	114.09134	244.20195	245.20978	123.10853	122.60462	243.19413	122.10070	I	1521.69149	761.34938	1505.67276	1506.68059	753.84393	1507.68841	754.34784	753.34002	13
3	314.20743	157.60735	331.23398	332.24181	166.62454	166.12063	330.22616	165.61672	S	1408.60742	704.80735	1392.58870	1393.59652	697.30190	1394.60435	697.80581	696.79799	12
4	401.23946	201.12337	418.26601	419.27384	210.14056	209.63664	417.25819	209.13273	S	1321.57540	661.29134	1305.55667	1306.56450	653.78589	1307.57232	654.28980	653.28197	11
5	488.27149	244.63938	505.29804	506.30586	253.65657	253.15266	504.29021	252.64875	S	1234.54337	617.77532	1218.52464	1219.53247	610.26987	1220.54029	610.77378	609.76596	10
6	721.36143	361.18435	738.38798	739.39580	370.20154	369.69763	737.38015	369.19371	S-dHex	1147.51134	574.25931	1131.49261	1132.50044	566.75386	1133.50826	567.25777	566.24995	9
7	808.39346	404.70037	825.42000	826.42783	413.71755	413.21364	824.41218	412.70973	S	914.42140	457.71434	898.40268	899.41050	450.20889	900.41833	450.71280	449.70498	8
8	895.42548	448.21638	912.45203	913.45986	457.23357	456.72965	911.44421	456.22574	S	827.38937	414.19832	811.37065	812.37847	406.69288	813.38630	407.19679	406.18896	7
9	982.45751	491.73239	999.48406	1000.49189	500.74958	500.24567	998.47624	499.74176	S	740.35734	370.68231	724.33862	725.34645	363.17686	726.35427	363.68077	362.67295	6
10	1081.52593	541.26660	1098.55247	1099.56030	550.28379	549.77988	1097.54465	549.27596	V	653.32532	327.16630	637.30659	638.31442	319.66085	639.32224	320.16476	319.15693	5
11	1244.58925	622.79827	1261.61580	1262.62363	631.81545	631.31154	1260.60798	630.80763	Y	554.25690	277.63209	538.23818	539.24600	270.12664	540.25383	270.63055	269.62273	4
12	1359.61620	680.31174	1376.64275	1377.65057	689.32892	688.82501	1375.63492	688.32110	D	391.19357	196.10043	375.17485	376.18267	188.59498	377.19050	189.09889	188.09106	3
13	1460.66388	730.83558	1477.69042	1478.69825	739.85276	739.34885	1476.68260	738.84494	T	276.16663	138.58695	260.14791	261.15573	131.08150	262.16356	131.58542	130.57759	2
14									R	175.11895	88.06311	159.10023	160.10805	80.55766	161.11588	81.06158	80.05375	1

## Sheet: S27_dHex
Sequence: KLISSSSSSSVYDTR, S8-dHex (146.05791 Da)
Charge: +3, Monoisotopic m/z: 588.29523 Da (+0.2 mmu/+0.35 ppm), MH+: 1762.87113 Da, RT: 39.4840 min,
Identified with: Mascot (v1.36); Ions Score:49, Ions matched by search engine: 13/350
Fragment match tolerance used for search: 0.6 Da
#1	b⁺	b²⁺	b³⁺	c⁺	c+H⁺	c+H²⁺	c+H³⁺	c²⁺	c³⁺	c-H⁺	c-H²⁺	c-H³⁺	Seq.	y⁺	y²⁺	y³⁺	z⁺	z+1H⁺	z+1H²⁺	z+1H³⁺	z+2H⁺	z+2H²⁺	z+2H³⁺	z²⁺	z³⁺	#2
1	129.10224	65.05476	43.70560	146.12879	147.13661	74.07195	49.71706	73.56803	49.38111	145.12096	73.06412	49.04517	K													15
2	242.18630	121.59679	81.40029	259.21285	260.22068	130.61398	87.41174	130.11006	87.07580	258.20503	129.60615	86.73986	L	1634.77555	817.89141	545.59670	1618.75683	1619.76465	810.38596	540.59307	1620.77248	810.88988	540.92901	809.88205	540.25713	14
3	355.27037	178.13882	119.09497	372.29692	373.30474	187.15601	125.10643	186.65210	124.77049	371.28909	186.14818	124.43455	I	1521.69149	761.34938	507.90201	1505.67276	1506.68059	753.84393	502.89838	1507.68841	754.34784	503.23432	753.34002	502.56244	13
4	442.30240	221.65484	148.10565	459.32894	460.33677	230.67202	154.11711	230.16811	153.78117	458.32112	229.66420	153.44522	S	1408.60742	704.80735	470.20733	1392.58870	1393.59652	697.30190	465.20369	1394.60435	697.80581	465.53963	696.79799	464.86775	12
5	529.33442	265.17085	177.11633	546.36097	547.36880	274.18804	183.12778	273.68412	182.79184	545.35315	273.18021	182.45590	S	1321.57540	661.29134	441.19665	1305.55667	1306.56450	653.78589	436.19302	1307.57232	654.28980	436.52896	653.28197	435.85707	11
6	616.36645	308.68686	206.12700	633.39300	634.40083	317.70405	212.13846	317.20014	211.80252	632.38518	316.69623	211.46658	S	1234.54337	617.77532	412.18597	1218.52464	1219.53247	610.26987	407.18234	1220.54029	610.77378	407.51828	609.76596	406.84640	10
7	703.39848	352.20288	235.13768	720.42503	721.43285	361.22007	241.14914	360.71615	240.81319	719.41720	360.21224	240.47725	S	1147.51134	574.25931	383.17530	1131.49261	1132.50044	566.75386	378.17166	1133.50826	567.25777	378.50761	566.24995	377.83572	9
8	936.48842	468.74785	312.83432	953.51497	954.52279	477.76503	318.84578	477.26112	318.50984	952.50714	476.75721	318.17390	S-dHex	1060.47931	530.74329	354.16462	1044.46059	1045.46841	523.23784	349.16099	1046.47624	523.74176	349.49693	522.73393	348.82505	8
9	1023.52045	512.26386	341.84500	1040.54700	1041.55482	521.28105	347.85646	520.77714	347.52052	1039.53917	520.27322	347.18457	S	827.38937	414.19832	276.46798	811.37065	812.37847	406.69288	271.46434	813.38630	407.19679	271.80028	406.18896	271.12840	7
10	1110.55247	555.77988	370.85568	1127.57902	1128.58685	564.79706	376.86713	564.29315	376.53119	1126.57120	563.78924	376.19525	S	740.35734	370.68231	247.45730	724.33862	725.34645	363.17686	242.45367	726.35427	363.68077	242.78961	362.67295	242.11772	6
11	1209.62089	605.31408	403.87848	1226.64744	1227.65526	614.33127	409.88994	613.82736	409.55400	1225.63961	613.32344	409.21806	V	653.32532	327.16630	218.44662	637.30659	638.31442	319.66085	213.44299	639.32224	320.16476	213.77893	319.15693	213.10705	5
12	1372.68422	686.84575	458.23292	1389.71077	1390.71859	695.86293	464.24438	695.35902	463.90844	1388.70294	694.85511	463.57250	Y	554.25690	277.63209	185.42382	538.23818	539.24600	270.12664	180.42019	540.25383	270.63055	180.75613	269.62273	180.08424	4
13	1487.71116	744.35922	496.57524	1504.73771	1505.74553	753.37641	502.58670	752.87249	502.25075	1503.72988	752.36858	501.91481	D	391.19357	196.10043	131.06938	375.17485	376.18267	188.59498	126.06574	377.19050	189.09889	126.40168	188.09106	125.72980	3
14	1588.75884	794.88306	530.25780	1605.78539	1606.79321	803.90024	536.26926	803.39633	535.93331	1604.77756	802.89242	535.59737	T	276.16663	138.58695	92.72706	260.14791	261.15573	131.08150	87.72343	262.16356	131.58542	88.05937	130.57759	87.38749	2
15													R	175.11895	88.06311	59.04450	159.10023	160.10805	80.55766	54.04087	161.11588	81.06158	54.37681	80.05375	53.70493	1
