# Supplementary material for: O-glycosylation of the transcription factor SPATULA promotes style development in Arabidopsis
Source: Nat Plants. 2024 Jan 26;10(2):283–99. doi: 10.1038/s41477-023-01617-4 (PMC10881398; doi:10.1038/s41477-023-01617-4)
Supplement: Supplementary file 3 — EThcD MS proteomics analysis results for peptide_2 in SPT (SSPLPSYYSPATTTTTASLIGVHGSGDPHADNSR) in vivo. [file 41477_2023_1617_MOESM3_ESM.xlsx]

## Sheet: Sheet1
Sequence: SSPLPSYYSPATTTTTASLIGVHGSGDPHADNSR, T12-HexNAc (203.07937 Da)
Charge: +4, Monoisotopic m/z: 912.68378 Da (+0.92 mmu/+1.01 ppm), MH+: 3647.71328 Da, RT: 55.2450 min,
Identified with: Mascot (v1.36); Ions Score:49, Ions matched by search engine: 27/732
Fragment match tolerance used for search: 0.6 Da
#1	b⁺	b²⁺	b³⁺	b⁴⁺	c⁺	c+H⁺	c+H²⁺	c+H³⁺	c+H⁴⁺	c²⁺	c³⁺	c⁴⁺	c-H⁺	c-H²⁺	c-H³⁺	c-H⁴⁺	Seq.	y⁺	y²⁺	y³⁺	y⁴⁺	z⁺	z+1H⁺	z+1H²⁺	z+1H³⁺	z+1H⁴⁺	z+2H⁺	z+2H²⁺	z+2H³⁺	z+2H⁴⁺	z²⁺	z³⁺	z⁴⁺	#2
1	88.03930	44.52329	30.01795	22.76528	105.06585	106.07368	53.54048	36.02941	27.27388	53.03657	35.69347	27.02192	104.05803	52.53265	35.35753	26.76996	S																	34
2	175.07133	88.03930	59.02863	44.52329	192.09788	193.10571	97.05649	65.04009	49.03188	96.55258	64.70415	48.77993	191.09006	96.04867	64.36820	48.52797	S	3560.67757	1780.84243	1187.56404	890.92485	3544.65885	3545.66668	1773.33698	1182.56041	887.17213	3546.67450	1773.84089	1182.89635	887.42408	1772.83306	1182.22447	886.92017	33
3	272.12410	136.56569	91.37955	68.78648	289.15065	290.15847	145.58287	97.39101	73.29508	145.07896	97.05507	73.04312	288.14282	144.57505	96.71912	72.79116	P	3473.64555	1737.32641	1158.55337	869.16684	3457.62682	3458.63465	1729.82096	1153.54973	865.41412	3459.64247	1730.32487	1153.88568	865.66608	1729.31705	1153.21379	865.16216	32
4	385.20816	193.10772	129.07424	97.05750	402.23471	403.24254	202.12491	135.08570	101.56609	201.62099	134.74975	101.31414	401.22689	201.11708	134.41381	101.06218	L	3376.59278	1688.80003	1126.20245	844.90365	3360.57406	3361.58188	1681.29458	1121.19881	841.15093	3362.58971	1681.79849	1121.53475	841.40288	1680.79067	1120.86287	840.89897	31
5	482.26092	241.63410	161.42516	121.32069	499.28747	500.29530	250.65129	167.43662	125.82928	250.14738	167.10068	125.57733	498.27965	249.64346	166.76473	125.32537	P	3263.50872	1632.25800	1088.50776	816.63264	3247.48999	3248.49782	1624.75255	1083.50412	812.87991	3249.50564	1625.25646	1083.84007	813.13187	1624.24864	1083.16818	812.62796	30
6	569.29295	285.15011	190.43584	143.07870	586.31950	587.32733	294.16730	196.44729	147.58729	293.66339	196.11135	147.33533	585.31168	293.15948	195.77541	147.08338	S	3166.45595	1583.73162	1056.15684	792.36945	3150.43723	3151.44506	1576.22617	1051.15320	788.61672	3152.45288	1576.73008	1051.48914	788.86868	1575.72225	1050.81726	788.36477	29
7	732.35628	366.68178	244.79028	183.84453	749.38283	750.39066	375.69897	250.80174	188.35312	375.19505	250.46579	188.10117	748.37501	374.69114	250.12985	187.84921	Y	3079.42393	1540.21560	1027.14616	770.61144	3063.40520	3064.41303	1532.71015	1022.14253	766.85871	3065.42085	1533.21406	1022.47847	767.11067	1532.20624	1021.80659	766.60676	28
8	895.41961	448.21344	299.14472	224.61036	912.44616	913.45398	457.23063	305.15618	229.11895	456.72672	304.82024	228.86700	911.43833	456.22281	304.48430	228.61504	Y	2916.36060	1458.68394	972.79172	729.84561	2900.34187	2901.34970	1451.17849	967.78808	726.09288	2902.35752	1451.68240	968.12403	726.34484	1450.67458	967.45214	725.84093	27
9	982.45164	491.72946	328.15540	246.36837	999.47819	1000.48601	500.74664	334.16686	250.87696	500.24273	333.83091	250.62500	998.47036	499.73882	333.49497	250.37305	S	2753.29727	1377.15227	918.43727	689.07977	2737.27855	2738.28637	1369.64682	913.43364	685.32705	2739.29420	1370.15074	913.76958	685.57901	1369.14291	913.09770	685.07509	26
10	1079.50440	540.25584	360.50632	270.63156	1096.53095	1097.53878	549.27303	366.51778	275.14015	548.76911	366.18183	274.88820	1095.52313	548.26520	365.84589	274.63624	P	2666.26524	1333.63626	889.42660	667.32177	2650.24652	2651.25434	1326.13081	884.42297	663.56904	2652.26217	1326.63472	884.75891	663.82100	1325.62690	884.08702	663.31709	25
11	1150.54152	575.77440	384.18536	288.39084	1167.56807	1168.57589	584.79158	390.19681	292.89943	584.28767	389.86087	292.64747	1166.56024	583.78376	389.52493	292.39552	A	2569.21248	1285.10988	857.07568	643.05858	2553.19375	2554.20158	1277.60443	852.07204	639.30585	2555.20940	1278.10834	852.40799	639.55781	1277.10051	851.73610	639.05390	24
12	1454.66857	727.83792	485.56104	364.42260	1471.69512	1472.70294	736.85511	491.57250	368.93119	736.35120	491.23656	368.67924	1470.68729	735.84728	490.90061	368.42728	T-HexNAc	2498.17536	1249.59132	833.39664	625.29930	2482.15664	2483.16446	1242.08587	828.39301	621.54657	2484.17229	1242.58978	828.72895	621.79853	1241.58196	828.05706	621.29462	23
13	1555.71625	778.36176	519.24360	389.68452	1572.74279	1573.75062	787.37895	525.25506	394.19311	786.87504	524.91912	393.94116	1571.73497	786.37112	524.58317	393.68920	T	2194.04831	1097.52779	732.02096	549.26754	2178.02959	2179.03741	1090.02234	727.01732	545.51481	2180.04524	1090.52626	727.35326	545.76677	1089.51843	726.68138	545.26285	22
14	1656.76392	828.88560	552.92616	414.94644	1673.79047	1674.79830	837.90279	558.93762	419.45503	837.39888	558.60168	419.20308	1672.78265	836.89496	558.26573	418.95112	T	2093.00063	1047.00396	698.33840	524.00562	2076.98191	2077.98973	1039.49851	693.33476	520.25289	2078.99756	1040.00242	693.67070	520.50485	1038.99459	692.99882	520.00093	21
15	1757.81160	879.40944	586.60872	440.20836	1774.83815	1775.84598	888.42663	592.62018	444.71695	887.92271	592.28424	444.46500	1773.83033	887.41880	591.94829	444.21304	T	1991.95296	996.48012	664.65584	498.74370	1975.93423	1976.94206	988.97467	659.65220	494.99097	1977.94988	989.47858	659.98814	495.24293	988.47075	659.31626	494.73902	20
16	1858.85928	929.93328	620.29128	465.47028	1875.88583	1876.89366	938.95047	626.30274	469.97887	938.44655	625.96679	469.72692	1874.87801	937.94264	625.63085	469.47496	T	1890.90528	945.95628	630.97328	473.48178	1874.88655	1875.89438	938.45083	625.96964	469.72905	1876.90220	938.95474	626.30559	469.98101	937.94691	625.63370	469.47710	19
17	1929.89639	965.45184	643.97032	483.22956	1946.92294	1947.93077	974.46902	649.98177	487.73815	973.96511	649.64583	487.48619	1945.91512	973.46120	649.30989	487.23424	A	1789.85760	895.43244	597.29072	448.21986	1773.83887	1774.84670	887.92699	592.28708	444.46713	1775.85452	888.43090	592.62303	444.71909	887.42308	591.95114	444.21518	18
18	2016.92842	1008.96785	672.98099	504.98756	2033.95497	2034.96280	1017.98504	678.99245	509.49616	1017.48112	678.65651	509.24420	2032.94715	1016.97721	678.32057	508.99224	S	1718.82048	859.91388	573.61168	430.46058	1702.80176	1703.80959	852.40843	568.60805	426.70785	1704.81741	852.91234	568.94399	426.95981	851.90452	568.27210	426.45590	17
19	2130.01249	1065.50988	710.67568	533.25858	2147.03904	2148.04686	1074.52707	716.68714	537.76717	1074.02316	716.35120	537.51522	2146.03121	1073.51924	716.01525	537.26326	L	1631.78846	816.39787	544.60100	408.70257	1615.76973	1616.77756	808.89242	539.59737	404.94985	1617.78538	809.39633	539.93331	405.20180	808.38850	539.26143	404.69789	16
20	2243.09655	1122.05191	748.37037	561.52960	2260.12310	2261.13093	1131.06910	754.38183	566.03819	1130.56519	754.04588	565.78623	2259.11528	1130.06128	753.70994	565.53428	I	1518.70439	759.85583	506.90632	380.43156	1502.68567	1503.69349	752.35038	501.90268	376.67883	1504.70132	752.85430	502.23862	376.93079	751.84647	501.56674	376.42687	15
21	2300.11801	1150.56265	767.37752	575.78496	2317.14456	2318.15239	1159.57983	773.38898	580.29355	1159.07592	773.05304	580.04160	2316.13674	1158.57201	772.71710	579.78964	G	1405.62033	703.31380	469.21163	352.16054	1389.60160	1390.60943	695.80835	464.20799	348.40781	1391.61725	696.31227	464.54394	348.65977	695.30444	463.87205	348.15586	14
22	2399.18643	1200.09685	800.40033	600.55206	2416.21298	2417.22080	1209.11404	806.41179	605.06066	1208.61013	806.07584	604.80870	2415.20515	1208.10621	805.73990	604.55675	V	1348.59886	674.80307	450.20447	337.90517	1332.58014	1333.58797	667.29762	445.20084	334.15245	1334.59579	667.80153	445.53678	334.40441	666.79371	444.86490	333.90049	13
23	2536.24534	1268.62631	846.08663	634.81679	2553.27189	2554.27971	1277.64350	852.09809	639.32539	1277.13958	851.76215	639.07343	2552.26406	1276.63567	851.42621	638.82147	H	1249.53045	625.26886	417.18167	313.13807	1233.51173	1234.51955	617.76341	412.17804	309.38535	1235.52738	618.26733	412.51398	309.63730	617.25950	411.84209	309.13339	12
24	2593.26680	1297.13704	865.09379	649.07216	2610.29335	2611.30118	1306.15423	871.10524	653.58075	1305.65031	870.76930	653.32880	2609.28553	1305.14640	870.43336	653.07684	G	1112.47154	556.73941	371.49536	278.87334	1096.45281	1097.46064	549.23396	366.49173	275.12062	1098.46846	549.73787	366.82767	275.37257	548.73005	366.15579	274.86866	11
25	2680.29883	1340.65305	894.10446	670.83017	2697.32538	2698.33321	1349.67024	900.11592	675.33876	1349.16633	899.77998	675.08680	2696.31756	1348.66242	899.44404	674.83485	S	1055.45008	528.22868	352.48821	264.61798	1039.43135	1040.43918	520.72323	347.48458	260.86525	1041.44700	521.22714	347.82052	261.11721	520.21931	347.14863	260.61330	10
26	2737.32030	1369.16379	913.11162	685.08553	2754.34685	2755.35467	1378.18097	919.12307	689.59413	1377.67706	918.78713	689.34217	2753.33902	1377.17315	918.45119	689.09021	G	968.41805	484.71266	323.47753	242.85997	952.39932	953.40715	477.20721	318.47390	239.10724	954.41497	477.71112	318.80984	239.35920	476.70330	318.13796	238.85529	9
27	2852.34724	1426.67726	951.45393	713.84227	2869.37379	2870.38161	1435.69444	957.46539	718.35086	1435.19053	957.12945	718.09890	2868.36596	1434.68662	956.79351	717.84695	D	911.39658	456.20193	304.47038	228.60460	895.37786	896.38568	448.69648	299.46675	224.85188	897.39351	449.20039	299.80269	225.10383	448.19257	299.13080	224.59992	8
28	2949.40000	1475.20364	983.80485	738.10546	2966.42655	2967.43438	1484.22083	989.81631	742.61405	1483.71691	989.48037	742.36210	2965.41873	1483.21300	989.14443	742.11014	P	796.36964	398.68846	266.12806	199.84787	780.35092	781.35874	391.18301	261.12443	196.09514	782.36657	391.68692	261.46037	196.34710	390.67910	260.78849	195.84319	7
29	3086.45891	1543.73310	1029.49116	772.37019	3103.48546	3104.49329	1552.75028	1035.50261	776.87878	1552.24637	1035.16667	776.62682	3102.47764	1551.74246	1034.83073	776.37487	H	699.31688	350.16208	233.77714	175.58468	683.29815	684.30598	342.65663	228.77351	171.83195	685.31380	343.16054	229.10945	172.08391	342.15271	228.43757	171.58000	6
30	3157.49603	1579.25165	1053.17019	790.12946	3174.52258	3175.53040	1588.26884	1059.18165	794.63806	1587.76493	1058.84571	794.38610	3173.51475	1587.26101	1058.50977	794.13415	A	562.25796	281.63262	188.09084	141.31995	546.23924	547.24707	274.12717	183.08721	137.56722	548.25489	274.63108	183.42315	137.81918	273.62326	182.75126	137.31527	5
31	3272.52297	1636.76512	1091.51251	818.88620	3289.54952	3290.55735	1645.78231	1097.52397	823.39479	1645.27840	1097.18802	823.14284	3288.54170	1644.77449	1096.85208	822.89088	D	491.22085	246.11406	164.41180	123.56067	475.20213	476.20995	238.60861	159.40817	119.80795	477.21778	239.11253	159.74411	120.05990	238.10470	159.07223	119.55599	4
32	3386.56590	1693.78659	1129.52682	847.39693	3403.59245	3404.60027	1702.80377	1135.53828	851.90553	1702.29986	1135.20233	851.65357	3402.58462	1701.79595	1134.86639	851.40161	N	376.19391	188.60059	126.06949	94.80393	360.17518	361.18301	181.09514	121.06585	91.05121	362.19083	181.59906	121.40180	91.30317	180.59123	120.72991	90.79925	3
33	3473.59793	1737.30260	1158.53749	869.15494	3490.62448	3491.63230	1746.31979	1164.54895	873.66353	1745.81588	1164.21301	873.41158	3489.61665	1745.31196	1163.87707	873.15962	S	262.15098	131.57913	88.05518	66.29320	246.13226	247.14008	124.07368	83.05154	62.54048	248.14791	124.57759	83.38749	62.79243	123.56977	82.71560	62.28852	2
34																	R	175.11895	88.06311	59.04450	44.53520	159.10023	160.10805	80.55766	54.04087	40.78247	161.11588	81.06158	54.37681	41.03443	80.05375	53.70493	40.53051	1

## Sheet: Sheet1 (2)
Sequence: SSPLPSYYSPATTTTTASLIGVHGSGDPHADNSR, T13-HexNAc (203.07937 Da)
Charge: +4, Monoisotopic m/z: 912.68378 Da (+0.92 mmu/+1.01 ppm), MH+: 3647.71328 Da, RT: 55.2450 min,
Identified with: Mascot (v1.36); Ions Score:49, Ions matched by search engine: 27/732
Fragment match tolerance used for search: 0.6 Da
#1	b⁺	b²⁺	b³⁺	b⁴⁺	c⁺	c+H⁺	c+H²⁺	c+H³⁺	c+H⁴⁺	c²⁺	c³⁺	c⁴⁺	c-H⁺	c-H²⁺	c-H³⁺	c-H⁴⁺	Seq.	y⁺	y²⁺	y³⁺	y⁴⁺	z⁺	z+1H⁺	z+1H²⁺	z+1H³⁺	z+1H⁴⁺	z+2H⁺	z+2H²⁺	z+2H³⁺	z+2H⁴⁺	z²⁺	z³⁺	z⁴⁺	#2
1	88.03930	44.52329	30.01795	22.76528	105.06585	106.07368	53.54048	36.02941	27.27388	53.03657	35.69347	27.02192	104.05803	52.53265	35.35753	26.76996	S																	34
2	175.07133	88.03930	59.02863	44.52329	192.09788	193.10571	97.05649	65.04009	49.03188	96.55258	64.70415	48.77993	191.09006	96.04867	64.36820	48.52797	S	3560.67757	1780.84243	1187.56404	890.92485	3544.65885	3545.66668	1773.33698	1182.56041	887.17213	3546.67450	1773.84089	1182.89635	887.42408	1772.83306	1182.22447	886.92017	33
3	272.12410	136.56569	91.37955	68.78648	289.15065	290.15847	145.58287	97.39101	73.29508	145.07896	97.05507	73.04312	288.14282	144.57505	96.71912	72.79116	P	3473.64555	1737.32641	1158.55337	869.16684	3457.62682	3458.63465	1729.82096	1153.54973	865.41412	3459.64247	1730.32487	1153.88568	865.66608	1729.31705	1153.21379	865.16216	32
4	385.20816	193.10772	129.07424	97.05750	402.23471	403.24254	202.12491	135.08570	101.56609	201.62099	134.74975	101.31414	401.22689	201.11708	134.41381	101.06218	L	3376.59278	1688.80003	1126.20245	844.90365	3360.57406	3361.58188	1681.29458	1121.19881	841.15093	3362.58971	1681.79849	1121.53475	841.40288	1680.79067	1120.86287	840.89897	31
5	482.26092	241.63410	161.42516	121.32069	499.28747	500.29530	250.65129	167.43662	125.82928	250.14738	167.10068	125.57733	498.27965	249.64346	166.76473	125.32537	P	3263.50872	1632.25800	1088.50776	816.63264	3247.48999	3248.49782	1624.75255	1083.50412	812.87991	3249.50564	1625.25646	1083.84007	813.13187	1624.24864	1083.16818	812.62796	30
6	569.29295	285.15011	190.43584	143.07870	586.31950	587.32733	294.16730	196.44729	147.58729	293.66339	196.11135	147.33533	585.31168	293.15948	195.77541	147.08338	S	3166.45595	1583.73162	1056.15684	792.36945	3150.43723	3151.44506	1576.22617	1051.15320	788.61672	3152.45288	1576.73008	1051.48914	788.86868	1575.72225	1050.81726	788.36477	29
7	732.35628	366.68178	244.79028	183.84453	749.38283	750.39066	375.69897	250.80174	188.35312	375.19505	250.46579	188.10117	748.37501	374.69114	250.12985	187.84921	Y	3079.42393	1540.21560	1027.14616	770.61144	3063.40520	3064.41303	1532.71015	1022.14253	766.85871	3065.42085	1533.21406	1022.47847	767.11067	1532.20624	1021.80659	766.60676	28
8	895.41961	448.21344	299.14472	224.61036	912.44616	913.45398	457.23063	305.15618	229.11895	456.72672	304.82024	228.86700	911.43833	456.22281	304.48430	228.61504	Y	2916.36060	1458.68394	972.79172	729.84561	2900.34187	2901.34970	1451.17849	967.78808	726.09288	2902.35752	1451.68240	968.12403	726.34484	1450.67458	967.45214	725.84093	27
9	982.45164	491.72946	328.15540	246.36837	999.47819	1000.48601	500.74664	334.16686	250.87696	500.24273	333.83091	250.62500	998.47036	499.73882	333.49497	250.37305	S	2753.29727	1377.15227	918.43727	689.07977	2737.27855	2738.28637	1369.64682	913.43364	685.32705	2739.29420	1370.15074	913.76958	685.57901	1369.14291	913.09770	685.07509	26
10	1079.50440	540.25584	360.50632	270.63156	1096.53095	1097.53878	549.27303	366.51778	275.14015	548.76911	366.18183	274.88820	1095.52313	548.26520	365.84589	274.63624	P	2666.26524	1333.63626	889.42660	667.32177	2650.24652	2651.25434	1326.13081	884.42297	663.56904	2652.26217	1326.63472	884.75891	663.82100	1325.62690	884.08702	663.31709	25
11	1150.54152	575.77440	384.18536	288.39084	1167.56807	1168.57589	584.79158	390.19681	292.89943	584.28767	389.86087	292.64747	1166.56024	583.78376	389.52493	292.39552	A	2569.21248	1285.10988	857.07568	643.05858	2553.19375	2554.20158	1277.60443	852.07204	639.30585	2555.20940	1278.10834	852.40799	639.55781	1277.10051	851.73610	639.05390	24
12	1251.58919	626.29824	417.86792	313.65276	1268.61574	1269.62357	635.31542	423.87937	318.16135	634.81151	423.54343	317.90939	1267.60792	634.30760	423.20749	317.65744	T	2498.17536	1249.59132	833.39664	625.29930	2482.15664	2483.16446	1242.08587	828.39301	621.54657	2484.17229	1242.58978	828.72895	621.79853	1241.58196	828.05706	621.29462	23
13	1555.71625	778.36176	519.24360	389.68452	1572.74279	1573.75062	787.37895	525.25506	394.19311	786.87504	524.91912	393.94116	1571.73497	786.37112	524.58317	393.68920	T-HexNAc	2397.12768	1199.06748	799.71408	600.03738	2381.10896	2382.11679	1191.56203	794.71045	596.28465	2383.12461	1192.06594	795.04639	596.53661	1191.05812	794.37450	596.03270	22
14	1656.76392	828.88560	552.92616	414.94644	1673.79047	1674.79830	837.90279	558.93762	419.45503	837.39888	558.60168	419.20308	1672.78265	836.89496	558.26573	418.95112	T	2093.00063	1047.00396	698.33840	524.00562	2076.98191	2077.98973	1039.49851	693.33476	520.25289	2078.99756	1040.00242	693.67070	520.50485	1038.99459	692.99882	520.00093	21
15	1757.81160	879.40944	586.60872	440.20836	1774.83815	1775.84598	888.42663	592.62018	444.71695	887.92271	592.28424	444.46500	1773.83033	887.41880	591.94829	444.21304	T	1991.95296	996.48012	664.65584	498.74370	1975.93423	1976.94206	988.97467	659.65220	494.99097	1977.94988	989.47858	659.98814	495.24293	988.47075	659.31626	494.73902	20
16	1858.85928	929.93328	620.29128	465.47028	1875.88583	1876.89366	938.95047	626.30274	469.97887	938.44655	625.96679	469.72692	1874.87801	937.94264	625.63085	469.47496	T	1890.90528	945.95628	630.97328	473.48178	1874.88655	1875.89438	938.45083	625.96964	469.72905	1876.90220	938.95474	626.30559	469.98101	937.94691	625.63370	469.47710	19
17	1929.89639	965.45184	643.97032	483.22956	1946.92294	1947.93077	974.46902	649.98177	487.73815	973.96511	649.64583	487.48619	1945.91512	973.46120	649.30989	487.23424	A	1789.85760	895.43244	597.29072	448.21986	1773.83887	1774.84670	887.92699	592.28708	444.46713	1775.85452	888.43090	592.62303	444.71909	887.42308	591.95114	444.21518	18
18	2016.92842	1008.96785	672.98099	504.98756	2033.95497	2034.96280	1017.98504	678.99245	509.49616	1017.48112	678.65651	509.24420	2032.94715	1016.97721	678.32057	508.99224	S	1718.82048	859.91388	573.61168	430.46058	1702.80176	1703.80959	852.40843	568.60805	426.70785	1704.81741	852.91234	568.94399	426.95981	851.90452	568.27210	426.45590	17
19	2130.01249	1065.50988	710.67568	533.25858	2147.03904	2148.04686	1074.52707	716.68714	537.76717	1074.02316	716.35120	537.51522	2146.03121	1073.51924	716.01525	537.26326	L	1631.78846	816.39787	544.60100	408.70257	1615.76973	1616.77756	808.89242	539.59737	404.94985	1617.78538	809.39633	539.93331	405.20180	808.38850	539.26143	404.69789	16
20	2243.09655	1122.05191	748.37037	561.52960	2260.12310	2261.13093	1131.06910	754.38183	566.03819	1130.56519	754.04588	565.78623	2259.11528	1130.06128	753.70994	565.53428	I	1518.70439	759.85583	506.90632	380.43156	1502.68567	1503.69349	752.35038	501.90268	376.67883	1504.70132	752.85430	502.23862	376.93079	751.84647	501.56674	376.42687	15
21	2300.11801	1150.56265	767.37752	575.78496	2317.14456	2318.15239	1159.57983	773.38898	580.29355	1159.07592	773.05304	580.04160	2316.13674	1158.57201	772.71710	579.78964	G	1405.62033	703.31380	469.21163	352.16054	1389.60160	1390.60943	695.80835	464.20799	348.40781	1391.61725	696.31227	464.54394	348.65977	695.30444	463.87205	348.15586	14
22	2399.18643	1200.09685	800.40033	600.55206	2416.21298	2417.22080	1209.11404	806.41179	605.06066	1208.61013	806.07584	604.80870	2415.20515	1208.10621	805.73990	604.55675	V	1348.59886	674.80307	450.20447	337.90517	1332.58014	1333.58797	667.29762	445.20084	334.15245	1334.59579	667.80153	445.53678	334.40441	666.79371	444.86490	333.90049	13
23	2536.24534	1268.62631	846.08663	634.81679	2553.27189	2554.27971	1277.64350	852.09809	639.32539	1277.13958	851.76215	639.07343	2552.26406	1276.63567	851.42621	638.82147	H	1249.53045	625.26886	417.18167	313.13807	1233.51173	1234.51955	617.76341	412.17804	309.38535	1235.52738	618.26733	412.51398	309.63730	617.25950	411.84209	309.13339	12
24	2593.26680	1297.13704	865.09379	649.07216	2610.29335	2611.30118	1306.15423	871.10524	653.58075	1305.65031	870.76930	653.32880	2609.28553	1305.14640	870.43336	653.07684	G	1112.47154	556.73941	371.49536	278.87334	1096.45281	1097.46064	549.23396	366.49173	275.12062	1098.46846	549.73787	366.82767	275.37257	548.73005	366.15579	274.86866	11
25	2680.29883	1340.65305	894.10446	670.83017	2697.32538	2698.33321	1349.67024	900.11592	675.33876	1349.16633	899.77998	675.08680	2696.31756	1348.66242	899.44404	674.83485	S	1055.45008	528.22868	352.48821	264.61798	1039.43135	1040.43918	520.72323	347.48458	260.86525	1041.44700	521.22714	347.82052	261.11721	520.21931	347.14863	260.61330	10
26	2737.32030	1369.16379	913.11162	685.08553	2754.34685	2755.35467	1378.18097	919.12307	689.59413	1377.67706	918.78713	689.34217	2753.33902	1377.17315	918.45119	689.09021	G	968.41805	484.71266	323.47753	242.85997	952.39932	953.40715	477.20721	318.47390	239.10724	954.41497	477.71112	318.80984	239.35920	476.70330	318.13796	238.85529	9
27	2852.34724	1426.67726	951.45393	713.84227	2869.37379	2870.38161	1435.69444	957.46539	718.35086	1435.19053	957.12945	718.09890	2868.36596	1434.68662	956.79351	717.84695	D	911.39658	456.20193	304.47038	228.60460	895.37786	896.38568	448.69648	299.46675	224.85188	897.39351	449.20039	299.80269	225.10383	448.19257	299.13080	224.59992	8
28	2949.40000	1475.20364	983.80485	738.10546	2966.42655	2967.43438	1484.22083	989.81631	742.61405	1483.71691	989.48037	742.36210	2965.41873	1483.21300	989.14443	742.11014	P	796.36964	398.68846	266.12806	199.84787	780.35092	781.35874	391.18301	261.12443	196.09514	782.36657	391.68692	261.46037	196.34710	390.67910	260.78849	195.84319	7
29	3086.45891	1543.73310	1029.49116	772.37019	3103.48546	3104.49329	1552.75028	1035.50261	776.87878	1552.24637	1035.16667	776.62682	3102.47764	1551.74246	1034.83073	776.37487	H	699.31688	350.16208	233.77714	175.58468	683.29815	684.30598	342.65663	228.77351	171.83195	685.31380	343.16054	229.10945	172.08391	342.15271	228.43757	171.58000	6
30	3157.49603	1579.25165	1053.17019	790.12946	3174.52258	3175.53040	1588.26884	1059.18165	794.63806	1587.76493	1058.84571	794.38610	3173.51475	1587.26101	1058.50977	794.13415	A	562.25796	281.63262	188.09084	141.31995	546.23924	547.24707	274.12717	183.08721	137.56722	548.25489	274.63108	183.42315	137.81918	273.62326	182.75126	137.31527	5
31	3272.52297	1636.76512	1091.51251	818.88620	3289.54952	3290.55735	1645.78231	1097.52397	823.39479	1645.27840	1097.18802	823.14284	3288.54170	1644.77449	1096.85208	822.89088	D	491.22085	246.11406	164.41180	123.56067	475.20213	476.20995	238.60861	159.40817	119.80795	477.21778	239.11253	159.74411	120.05990	238.10470	159.07223	119.55599	4
32	3386.56590	1693.78659	1129.52682	847.39693	3403.59245	3404.60027	1702.80377	1135.53828	851.90553	1702.29986	1135.20233	851.65357	3402.58462	1701.79595	1134.86639	851.40161	N	376.19391	188.60059	126.06949	94.80393	360.17518	361.18301	181.09514	121.06585	91.05121	362.19083	181.59906	121.40180	91.30317	180.59123	120.72991	90.79925	3
33	3473.59793	1737.30260	1158.53749	869.15494	3490.62448	3491.63230	1746.31979	1164.54895	873.66353	1745.81588	1164.21301	873.41158	3489.61665	1745.31196	1163.87707	873.15962	S	262.15098	131.57913	88.05518	66.29320	246.13226	247.14008	124.07368	83.05154	62.54048	248.14791	124.57759	83.38749	62.79243	123.56977	82.71560	62.28852	2
34																	R	175.11895	88.06311	59.04450	44.53520	159.10023	160.10805	80.55766	54.04087	40.78247	161.11588	81.06158	54.37681	41.03443	80.05375	53.70493	40.53051	1

## Sheet: Sheet1 (3)
Sequence: SSPLPSYYSPATTTTTASLIGVHGSGDPHADNSR, T14-HexNAc (203.07937 Da)
Charge: +4, Monoisotopic m/z: 912.68378 Da (+0.92 mmu/+1.01 ppm), MH+: 3647.71328 Da, RT: 55.2450 min,
Identified with: Mascot (v1.36); Ions Score:48, Ions matched by search engine: 27/732
Fragment match tolerance used for search: 0.6 Da
#1	b⁺	b²⁺	b³⁺	b⁴⁺	c⁺	c+H⁺	c+H²⁺	c+H³⁺	c+H⁴⁺	c²⁺	c³⁺	c⁴⁺	c-H⁺	c-H²⁺	c-H³⁺	c-H⁴⁺	Seq.	y⁺	y²⁺	y³⁺	y⁴⁺	z⁺	z+1H⁺	z+1H²⁺	z+1H³⁺	z+1H⁴⁺	z+2H⁺	z+2H²⁺	z+2H³⁺	z+2H⁴⁺	z²⁺	z³⁺	z⁴⁺	#2
1	88.03930	44.52329	30.01795	22.76528	105.06585	106.07368	53.54048	36.02941	27.27388	53.03657	35.69347	27.02192	104.05803	52.53265	35.35753	26.76996	S																	34
2	175.07133	88.03930	59.02863	44.52329	192.09788	193.10571	97.05649	65.04009	49.03188	96.55258	64.70415	48.77993	191.09006	96.04867	64.36820	48.52797	S	3560.67757	1780.84243	1187.56404	890.92485	3544.65885	3545.66668	1773.33698	1182.56041	887.17213	3546.67450	1773.84089	1182.89635	887.42408	1772.83306	1182.22447	886.92017	33
3	272.12410	136.56569	91.37955	68.78648	289.15065	290.15847	145.58287	97.39101	73.29508	145.07896	97.05507	73.04312	288.14282	144.57505	96.71912	72.79116	P	3473.64555	1737.32641	1158.55337	869.16684	3457.62682	3458.63465	1729.82096	1153.54973	865.41412	3459.64247	1730.32487	1153.88568	865.66608	1729.31705	1153.21379	865.16216	32
4	385.20816	193.10772	129.07424	97.05750	402.23471	403.24254	202.12491	135.08570	101.56609	201.62099	134.74975	101.31414	401.22689	201.11708	134.41381	101.06218	L	3376.59278	1688.80003	1126.20245	844.90365	3360.57406	3361.58188	1681.29458	1121.19881	841.15093	3362.58971	1681.79849	1121.53475	841.40288	1680.79067	1120.86287	840.89897	31
5	482.26092	241.63410	161.42516	121.32069	499.28747	500.29530	250.65129	167.43662	125.82928	250.14738	167.10068	125.57733	498.27965	249.64346	166.76473	125.32537	P	3263.50872	1632.25800	1088.50776	816.63264	3247.48999	3248.49782	1624.75255	1083.50412	812.87991	3249.50564	1625.25646	1083.84007	813.13187	1624.24864	1083.16818	812.62796	30
6	569.29295	285.15011	190.43584	143.07870	586.31950	587.32733	294.16730	196.44729	147.58729	293.66339	196.11135	147.33533	585.31168	293.15948	195.77541	147.08338	S	3166.45595	1583.73162	1056.15684	792.36945	3150.43723	3151.44506	1576.22617	1051.15320	788.61672	3152.45288	1576.73008	1051.48914	788.86868	1575.72225	1050.81726	788.36477	29
7	732.35628	366.68178	244.79028	183.84453	749.38283	750.39066	375.69897	250.80174	188.35312	375.19505	250.46579	188.10117	748.37501	374.69114	250.12985	187.84921	Y	3079.42393	1540.21560	1027.14616	770.61144	3063.40520	3064.41303	1532.71015	1022.14253	766.85871	3065.42085	1533.21406	1022.47847	767.11067	1532.20624	1021.80659	766.60676	28
8	895.41961	448.21344	299.14472	224.61036	912.44616	913.45398	457.23063	305.15618	229.11895	456.72672	304.82024	228.86700	911.43833	456.22281	304.48430	228.61504	Y	2916.36060	1458.68394	972.79172	729.84561	2900.34187	2901.34970	1451.17849	967.78808	726.09288	2902.35752	1451.68240	968.12403	726.34484	1450.67458	967.45214	725.84093	27
9	982.45164	491.72946	328.15540	246.36837	999.47819	1000.48601	500.74664	334.16686	250.87696	500.24273	333.83091	250.62500	998.47036	499.73882	333.49497	250.37305	S	2753.29727	1377.15227	918.43727	689.07977	2737.27855	2738.28637	1369.64682	913.43364	685.32705	2739.29420	1370.15074	913.76958	685.57901	1369.14291	913.09770	685.07509	26
10	1079.50440	540.25584	360.50632	270.63156	1096.53095	1097.53878	549.27303	366.51778	275.14015	548.76911	366.18183	274.88820	1095.52313	548.26520	365.84589	274.63624	P	2666.26524	1333.63626	889.42660	667.32177	2650.24652	2651.25434	1326.13081	884.42297	663.56904	2652.26217	1326.63472	884.75891	663.82100	1325.62690	884.08702	663.31709	25
11	1150.54152	575.77440	384.18536	288.39084	1167.56807	1168.57589	584.79158	390.19681	292.89943	584.28767	389.86087	292.64747	1166.56024	583.78376	389.52493	292.39552	A	2569.21248	1285.10988	857.07568	643.05858	2553.19375	2554.20158	1277.60443	852.07204	639.30585	2555.20940	1278.10834	852.40799	639.55781	1277.10051	851.73610	639.05390	24
12	1251.58919	626.29824	417.86792	313.65276	1268.61574	1269.62357	635.31542	423.87937	318.16135	634.81151	423.54343	317.90939	1267.60792	634.30760	423.20749	317.65744	T	2498.17536	1249.59132	833.39664	625.29930	2482.15664	2483.16446	1242.08587	828.39301	621.54657	2484.17229	1242.58978	828.72895	621.79853	1241.58196	828.05706	621.29462	23
13	1352.63687	676.82207	451.55048	338.91468	1369.66342	1370.67125	685.83926	457.56193	343.42327	685.33535	457.22599	343.17131	1368.65560	684.83144	456.89005	342.91936	T	2397.12768	1199.06748	799.71408	600.03738	2381.10896	2382.11679	1191.56203	794.71045	596.28465	2383.12461	1192.06594	795.04639	596.53661	1191.05812	794.37450	596.03270	22
14	1656.76392	828.88560	552.92616	414.94644	1673.79047	1674.79830	837.90279	558.93762	419.45503	837.39888	558.60168	419.20308	1672.78265	836.89496	558.26573	418.95112	T-HexNAc	2296.08001	1148.54364	766.03152	574.77546	2280.06128	2281.06911	1141.03819	761.02789	571.02273	2282.07693	1141.54210	761.36383	571.27469	1140.53428	760.69195	570.77078	21
15	1757.81160	879.40944	586.60872	440.20836	1774.83815	1775.84598	888.42663	592.62018	444.71695	887.92271	592.28424	444.46500	1773.83033	887.41880	591.94829	444.21304	T	1991.95296	996.48012	664.65584	498.74370	1975.93423	1976.94206	988.97467	659.65220	494.99097	1977.94988	989.47858	659.98814	495.24293	988.47075	659.31626	494.73902	20
16	1858.85928	929.93328	620.29128	465.47028	1875.88583	1876.89366	938.95047	626.30274	469.97887	938.44655	625.96679	469.72692	1874.87801	937.94264	625.63085	469.47496	T	1890.90528	945.95628	630.97328	473.48178	1874.88655	1875.89438	938.45083	625.96964	469.72905	1876.90220	938.95474	626.30559	469.98101	937.94691	625.63370	469.47710	19
17	1929.89639	965.45184	643.97032	483.22956	1946.92294	1947.93077	974.46902	649.98177	487.73815	973.96511	649.64583	487.48619	1945.91512	973.46120	649.30989	487.23424	A	1789.85760	895.43244	597.29072	448.21986	1773.83887	1774.84670	887.92699	592.28708	444.46713	1775.85452	888.43090	592.62303	444.71909	887.42308	591.95114	444.21518	18
18	2016.92842	1008.96785	672.98099	504.98756	2033.95497	2034.96280	1017.98504	678.99245	509.49616	1017.48112	678.65651	509.24420	2032.94715	1016.97721	678.32057	508.99224	S	1718.82048	859.91388	573.61168	430.46058	1702.80176	1703.80959	852.40843	568.60805	426.70785	1704.81741	852.91234	568.94399	426.95981	851.90452	568.27210	426.45590	17
19	2130.01249	1065.50988	710.67568	533.25858	2147.03904	2148.04686	1074.52707	716.68714	537.76717	1074.02316	716.35120	537.51522	2146.03121	1073.51924	716.01525	537.26326	L	1631.78846	816.39787	544.60100	408.70257	1615.76973	1616.77756	808.89242	539.59737	404.94985	1617.78538	809.39633	539.93331	405.20180	808.38850	539.26143	404.69789	16
20	2243.09655	1122.05191	748.37037	561.52960	2260.12310	2261.13093	1131.06910	754.38183	566.03819	1130.56519	754.04588	565.78623	2259.11528	1130.06128	753.70994	565.53428	I	1518.70439	759.85583	506.90632	380.43156	1502.68567	1503.69349	752.35038	501.90268	376.67883	1504.70132	752.85430	502.23862	376.93079	751.84647	501.56674	376.42687	15
21	2300.11801	1150.56265	767.37752	575.78496	2317.14456	2318.15239	1159.57983	773.38898	580.29355	1159.07592	773.05304	580.04160	2316.13674	1158.57201	772.71710	579.78964	G	1405.62033	703.31380	469.21163	352.16054	1389.60160	1390.60943	695.80835	464.20799	348.40781	1391.61725	696.31227	464.54394	348.65977	695.30444	463.87205	348.15586	14
22	2399.18643	1200.09685	800.40033	600.55206	2416.21298	2417.22080	1209.11404	806.41179	605.06066	1208.61013	806.07584	604.80870	2415.20515	1208.10621	805.73990	604.55675	V	1348.59886	674.80307	450.20447	337.90517	1332.58014	1333.58797	667.29762	445.20084	334.15245	1334.59579	667.80153	445.53678	334.40441	666.79371	444.86490	333.90049	13
23	2536.24534	1268.62631	846.08663	634.81679	2553.27189	2554.27971	1277.64350	852.09809	639.32539	1277.13958	851.76215	639.07343	2552.26406	1276.63567	851.42621	638.82147	H	1249.53045	625.26886	417.18167	313.13807	1233.51173	1234.51955	617.76341	412.17804	309.38535	1235.52738	618.26733	412.51398	309.63730	617.25950	411.84209	309.13339	12
24	2593.26680	1297.13704	865.09379	649.07216	2610.29335	2611.30118	1306.15423	871.10524	653.58075	1305.65031	870.76930	653.32880	2609.28553	1305.14640	870.43336	653.07684	G	1112.47154	556.73941	371.49536	278.87334	1096.45281	1097.46064	549.23396	366.49173	275.12062	1098.46846	549.73787	366.82767	275.37257	548.73005	366.15579	274.86866	11
25	2680.29883	1340.65305	894.10446	670.83017	2697.32538	2698.33321	1349.67024	900.11592	675.33876	1349.16633	899.77998	675.08680	2696.31756	1348.66242	899.44404	674.83485	S	1055.45008	528.22868	352.48821	264.61798	1039.43135	1040.43918	520.72323	347.48458	260.86525	1041.44700	521.22714	347.82052	261.11721	520.21931	347.14863	260.61330	10
26	2737.32030	1369.16379	913.11162	685.08553	2754.34685	2755.35467	1378.18097	919.12307	689.59413	1377.67706	918.78713	689.34217	2753.33902	1377.17315	918.45119	689.09021	G	968.41805	484.71266	323.47753	242.85997	952.39932	953.40715	477.20721	318.47390	239.10724	954.41497	477.71112	318.80984	239.35920	476.70330	318.13796	238.85529	9
27	2852.34724	1426.67726	951.45393	713.84227	2869.37379	2870.38161	1435.69444	957.46539	718.35086	1435.19053	957.12945	718.09890	2868.36596	1434.68662	956.79351	717.84695	D	911.39658	456.20193	304.47038	228.60460	895.37786	896.38568	448.69648	299.46675	224.85188	897.39351	449.20039	299.80269	225.10383	448.19257	299.13080	224.59992	8
28	2949.40000	1475.20364	983.80485	738.10546	2966.42655	2967.43438	1484.22083	989.81631	742.61405	1483.71691	989.48037	742.36210	2965.41873	1483.21300	989.14443	742.11014	P	796.36964	398.68846	266.12806	199.84787	780.35092	781.35874	391.18301	261.12443	196.09514	782.36657	391.68692	261.46037	196.34710	390.67910	260.78849	195.84319	7
29	3086.45891	1543.73310	1029.49116	772.37019	3103.48546	3104.49329	1552.75028	1035.50261	776.87878	1552.24637	1035.16667	776.62682	3102.47764	1551.74246	1034.83073	776.37487	H	699.31688	350.16208	233.77714	175.58468	683.29815	684.30598	342.65663	228.77351	171.83195	685.31380	343.16054	229.10945	172.08391	342.15271	228.43757	171.58000	6
30	3157.49603	1579.25165	1053.17019	790.12946	3174.52258	3175.53040	1588.26884	1059.18165	794.63806	1587.76493	1058.84571	794.38610	3173.51475	1587.26101	1058.50977	794.13415	A	562.25796	281.63262	188.09084	141.31995	546.23924	547.24707	274.12717	183.08721	137.56722	548.25489	274.63108	183.42315	137.81918	273.62326	182.75126	137.31527	5
31	3272.52297	1636.76512	1091.51251	818.88620	3289.54952	3290.55735	1645.78231	1097.52397	823.39479	1645.27840	1097.18802	823.14284	3288.54170	1644.77449	1096.85208	822.89088	D	491.22085	246.11406	164.41180	123.56067	475.20213	476.20995	238.60861	159.40817	119.80795	477.21778	239.11253	159.74411	120.05990	238.10470	159.07223	119.55599	4
32	3386.56590	1693.78659	1129.52682	847.39693	3403.59245	3404.60027	1702.80377	1135.53828	851.90553	1702.29986	1135.20233	851.65357	3402.58462	1701.79595	1134.86639	851.40161	N	376.19391	188.60059	126.06949	94.80393	360.17518	361.18301	181.09514	121.06585	91.05121	362.19083	181.59906	121.40180	91.30317	180.59123	120.72991	90.79925	3
33	3473.59793	1737.30260	1158.53749	869.15494	3490.62448	3491.63230	1746.31979	1164.54895	873.66353	1745.81588	1164.21301	873.41158	3489.61665	1745.31196	1163.87707	873.15962	S	262.15098	131.57913	88.05518	66.29320	246.13226	247.14008	124.07368	83.05154	62.54048	248.14791	124.57759	83.38749	62.79243	123.56977	82.71560	62.28852	2
34																	R	175.11895	88.06311	59.04450	44.53520	159.10023	160.10805	80.55766	54.04087	40.78247	161.11588	81.06158	54.37681	41.03443	80.05375	53.70493	40.53051	1

## Sheet: Sheet1 (4)
Sequence: SSPLPSYYSPATTTTTASLIGVHGSGDPHADNSR, T12-HexNAc (203.07937 Da)
Charge: +4, Monoisotopic m/z: 912.68298 Da (+0.13 mmu/+0.14 ppm), MH+: 3647.71010 Da, RT: 55.2795 min,
Identified with: Mascot (v1.36); Ions Score:78, Ions matched by search engine: 31/732
Fragment match tolerance used for search: 0.6 Da
#1	b⁺	b²⁺	b³⁺	b⁴⁺	c⁺	c+H⁺	c+H²⁺	c+H³⁺	c+H⁴⁺	c²⁺	c³⁺	c⁴⁺	c-H⁺	c-H²⁺	c-H³⁺	c-H⁴⁺	Seq.	y⁺	y²⁺	y³⁺	y⁴⁺	z⁺	z+1H⁺	z+1H²⁺	z+1H³⁺	z+1H⁴⁺	z+2H⁺	z+2H²⁺	z+2H³⁺	z+2H⁴⁺	z²⁺	z³⁺	z⁴⁺	#2
1	88.03930	44.52329	30.01795	22.76528	105.06585	106.07368	53.54048	36.02941	27.27388	53.03657	35.69347	27.02192	104.05803	52.53265	35.35753	26.76996	S																	34
2	175.07133	88.03930	59.02863	44.52329	192.09788	193.10571	97.05649	65.04009	49.03188	96.55258	64.70415	48.77993	191.09006	96.04867	64.36820	48.52797	S	3560.67757	1780.84243	1187.56404	890.92485	3544.65885	3545.66668	1773.33698	1182.56041	887.17213	3546.67450	1773.84089	1182.89635	887.42408	1772.83306	1182.22447	886.92017	33
3	272.12410	136.56569	91.37955	68.78648	289.15065	290.15847	145.58287	97.39101	73.29508	145.07896	97.05507	73.04312	288.14282	144.57505	96.71912	72.79116	P	3473.64555	1737.32641	1158.55337	869.16684	3457.62682	3458.63465	1729.82096	1153.54973	865.41412	3459.64247	1730.32487	1153.88568	865.66608	1729.31705	1153.21379	865.16216	32
4	385.20816	193.10772	129.07424	97.05750	402.23471	403.24254	202.12491	135.08570	101.56609	201.62099	134.74975	101.31414	401.22689	201.11708	134.41381	101.06218	L	3376.59278	1688.80003	1126.20245	844.90365	3360.57406	3361.58188	1681.29458	1121.19881	841.15093	3362.58971	1681.79849	1121.53475	841.40288	1680.79067	1120.86287	840.89897	31
5	482.26092	241.63410	161.42516	121.32069	499.28747	500.29530	250.65129	167.43662	125.82928	250.14738	167.10068	125.57733	498.27965	249.64346	166.76473	125.32537	P	3263.50872	1632.25800	1088.50776	816.63264	3247.48999	3248.49782	1624.75255	1083.50412	812.87991	3249.50564	1625.25646	1083.84007	813.13187	1624.24864	1083.16818	812.62796	30
6	569.29295	285.15011	190.43584	143.07870	586.31950	587.32733	294.16730	196.44729	147.58729	293.66339	196.11135	147.33533	585.31168	293.15948	195.77541	147.08338	S	3166.45595	1583.73162	1056.15684	792.36945	3150.43723	3151.44506	1576.22617	1051.15320	788.61672	3152.45288	1576.73008	1051.48914	788.86868	1575.72225	1050.81726	788.36477	29
7	732.35628	366.68178	244.79028	183.84453	749.38283	750.39066	375.69897	250.80174	188.35312	375.19505	250.46579	188.10117	748.37501	374.69114	250.12985	187.84921	Y	3079.42393	1540.21560	1027.14616	770.61144	3063.40520	3064.41303	1532.71015	1022.14253	766.85871	3065.42085	1533.21406	1022.47847	767.11067	1532.20624	1021.80659	766.60676	28
8	895.41961	448.21344	299.14472	224.61036	912.44616	913.45398	457.23063	305.15618	229.11895	456.72672	304.82024	228.86700	911.43833	456.22281	304.48430	228.61504	Y	2916.36060	1458.68394	972.79172	729.84561	2900.34187	2901.34970	1451.17849	967.78808	726.09288	2902.35752	1451.68240	968.12403	726.34484	1450.67458	967.45214	725.84093	27
9	982.45164	491.72946	328.15540	246.36837	999.47819	1000.48601	500.74664	334.16686	250.87696	500.24273	333.83091	250.62500	998.47036	499.73882	333.49497	250.37305	S	2753.29727	1377.15227	918.43727	689.07977	2737.27855	2738.28637	1369.64682	913.43364	685.32705	2739.29420	1370.15074	913.76958	685.57901	1369.14291	913.09770	685.07509	26
10	1079.50440	540.25584	360.50632	270.63156	1096.53095	1097.53878	549.27303	366.51778	275.14015	548.76911	366.18183	274.88820	1095.52313	548.26520	365.84589	274.63624	P	2666.26524	1333.63626	889.42660	667.32177	2650.24652	2651.25434	1326.13081	884.42297	663.56904	2652.26217	1326.63472	884.75891	663.82100	1325.62690	884.08702	663.31709	25
11	1150.54152	575.77440	384.18536	288.39084	1167.56807	1168.57589	584.79158	390.19681	292.89943	584.28767	389.86087	292.64747	1166.56024	583.78376	389.52493	292.39552	A	2569.21248	1285.10988	857.07568	643.05858	2553.19375	2554.20158	1277.60443	852.07204	639.30585	2555.20940	1278.10834	852.40799	639.55781	1277.10051	851.73610	639.05390	24
12	1454.66857	727.83792	485.56104	364.42260	1471.69512	1472.70294	736.85511	491.57250	368.93119	736.35120	491.23656	368.67924	1470.68729	735.84728	490.90061	368.42728	T-HexNAc	2498.17536	1249.59132	833.39664	625.29930	2482.15664	2483.16446	1242.08587	828.39301	621.54657	2484.17229	1242.58978	828.72895	621.79853	1241.58196	828.05706	621.29462	23
13	1555.71625	778.36176	519.24360	389.68452	1572.74279	1573.75062	787.37895	525.25506	394.19311	786.87504	524.91912	393.94116	1571.73497	786.37112	524.58317	393.68920	T	2194.04831	1097.52779	732.02096	549.26754	2178.02959	2179.03741	1090.02234	727.01732	545.51481	2180.04524	1090.52626	727.35326	545.76677	1089.51843	726.68138	545.26285	22
14	1656.76392	828.88560	552.92616	414.94644	1673.79047	1674.79830	837.90279	558.93762	419.45503	837.39888	558.60168	419.20308	1672.78265	836.89496	558.26573	418.95112	T	2093.00063	1047.00396	698.33840	524.00562	2076.98191	2077.98973	1039.49851	693.33476	520.25289	2078.99756	1040.00242	693.67070	520.50485	1038.99459	692.99882	520.00093	21
15	1757.81160	879.40944	586.60872	440.20836	1774.83815	1775.84598	888.42663	592.62018	444.71695	887.92271	592.28424	444.46500	1773.83033	887.41880	591.94829	444.21304	T	1991.95296	996.48012	664.65584	498.74370	1975.93423	1976.94206	988.97467	659.65220	494.99097	1977.94988	989.47858	659.98814	495.24293	988.47075	659.31626	494.73902	20
16	1858.85928	929.93328	620.29128	465.47028	1875.88583	1876.89366	938.95047	626.30274	469.97887	938.44655	625.96679	469.72692	1874.87801	937.94264	625.63085	469.47496	T	1890.90528	945.95628	630.97328	473.48178	1874.88655	1875.89438	938.45083	625.96964	469.72905	1876.90220	938.95474	626.30559	469.98101	937.94691	625.63370	469.47710	19
17	1929.89639	965.45184	643.97032	483.22956	1946.92294	1947.93077	974.46902	649.98177	487.73815	973.96511	649.64583	487.48619	1945.91512	973.46120	649.30989	487.23424	A	1789.85760	895.43244	597.29072	448.21986	1773.83887	1774.84670	887.92699	592.28708	444.46713	1775.85452	888.43090	592.62303	444.71909	887.42308	591.95114	444.21518	18
18	2016.92842	1008.96785	672.98099	504.98756	2033.95497	2034.96280	1017.98504	678.99245	509.49616	1017.48112	678.65651	509.24420	2032.94715	1016.97721	678.32057	508.99224	S	1718.82048	859.91388	573.61168	430.46058	1702.80176	1703.80959	852.40843	568.60805	426.70785	1704.81741	852.91234	568.94399	426.95981	851.90452	568.27210	426.45590	17
19	2130.01249	1065.50988	710.67568	533.25858	2147.03904	2148.04686	1074.52707	716.68714	537.76717	1074.02316	716.35120	537.51522	2146.03121	1073.51924	716.01525	537.26326	L	1631.78846	816.39787	544.60100	408.70257	1615.76973	1616.77756	808.89242	539.59737	404.94985	1617.78538	809.39633	539.93331	405.20180	808.38850	539.26143	404.69789	16
20	2243.09655	1122.05191	748.37037	561.52960	2260.12310	2261.13093	1131.06910	754.38183	566.03819	1130.56519	754.04588	565.78623	2259.11528	1130.06128	753.70994	565.53428	I	1518.70439	759.85583	506.90632	380.43156	1502.68567	1503.69349	752.35038	501.90268	376.67883	1504.70132	752.85430	502.23862	376.93079	751.84647	501.56674	376.42687	15
21	2300.11801	1150.56265	767.37752	575.78496	2317.14456	2318.15239	1159.57983	773.38898	580.29355	1159.07592	773.05304	580.04160	2316.13674	1158.57201	772.71710	579.78964	G	1405.62033	703.31380	469.21163	352.16054	1389.60160	1390.60943	695.80835	464.20799	348.40781	1391.61725	696.31227	464.54394	348.65977	695.30444	463.87205	348.15586	14
22	2399.18643	1200.09685	800.40033	600.55206	2416.21298	2417.22080	1209.11404	806.41179	605.06066	1208.61013	806.07584	604.80870	2415.20515	1208.10621	805.73990	604.55675	V	1348.59886	674.80307	450.20447	337.90517	1332.58014	1333.58797	667.29762	445.20084	334.15245	1334.59579	667.80153	445.53678	334.40441	666.79371	444.86490	333.90049	13
23	2536.24534	1268.62631	846.08663	634.81679	2553.27189	2554.27971	1277.64350	852.09809	639.32539	1277.13958	851.76215	639.07343	2552.26406	1276.63567	851.42621	638.82147	H	1249.53045	625.26886	417.18167	313.13807	1233.51173	1234.51955	617.76341	412.17804	309.38535	1235.52738	618.26733	412.51398	309.63730	617.25950	411.84209	309.13339	12
24	2593.26680	1297.13704	865.09379	649.07216	2610.29335	2611.30118	1306.15423	871.10524	653.58075	1305.65031	870.76930	653.32880	2609.28553	1305.14640	870.43336	653.07684	G	1112.47154	556.73941	371.49536	278.87334	1096.45281	1097.46064	549.23396	366.49173	275.12062	1098.46846	549.73787	366.82767	275.37257	548.73005	366.15579	274.86866	11
25	2680.29883	1340.65305	894.10446	670.83017	2697.32538	2698.33321	1349.67024	900.11592	675.33876	1349.16633	899.77998	675.08680	2696.31756	1348.66242	899.44404	674.83485	S	1055.45008	528.22868	352.48821	264.61798	1039.43135	1040.43918	520.72323	347.48458	260.86525	1041.44700	521.22714	347.82052	261.11721	520.21931	347.14863	260.61330	10
26	2737.32030	1369.16379	913.11162	685.08553	2754.34685	2755.35467	1378.18097	919.12307	689.59413	1377.67706	918.78713	689.34217	2753.33902	1377.17315	918.45119	689.09021	G	968.41805	484.71266	323.47753	242.85997	952.39932	953.40715	477.20721	318.47390	239.10724	954.41497	477.71112	318.80984	239.35920	476.70330	318.13796	238.85529	9
27	2852.34724	1426.67726	951.45393	713.84227	2869.37379	2870.38161	1435.69444	957.46539	718.35086	1435.19053	957.12945	718.09890	2868.36596	1434.68662	956.79351	717.84695	D	911.39658	456.20193	304.47038	228.60460	895.37786	896.38568	448.69648	299.46675	224.85188	897.39351	449.20039	299.80269	225.10383	448.19257	299.13080	224.59992	8
28	2949.40000	1475.20364	983.80485	738.10546	2966.42655	2967.43438	1484.22083	989.81631	742.61405	1483.71691	989.48037	742.36210	2965.41873	1483.21300	989.14443	742.11014	P	796.36964	398.68846	266.12806	199.84787	780.35092	781.35874	391.18301	261.12443	196.09514	782.36657	391.68692	261.46037	196.34710	390.67910	260.78849	195.84319	7
29	3086.45891	1543.73310	1029.49116	772.37019	3103.48546	3104.49329	1552.75028	1035.50261	776.87878	1552.24637	1035.16667	776.62682	3102.47764	1551.74246	1034.83073	776.37487	H	699.31688	350.16208	233.77714	175.58468	683.29815	684.30598	342.65663	228.77351	171.83195	685.31380	343.16054	229.10945	172.08391	342.15271	228.43757	171.58000	6
30	3157.49603	1579.25165	1053.17019	790.12946	3174.52258	3175.53040	1588.26884	1059.18165	794.63806	1587.76493	1058.84571	794.38610	3173.51475	1587.26101	1058.50977	794.13415	A	562.25796	281.63262	188.09084	141.31995	546.23924	547.24707	274.12717	183.08721	137.56722	548.25489	274.63108	183.42315	137.81918	273.62326	182.75126	137.31527	5
31	3272.52297	1636.76512	1091.51251	818.88620	3289.54952	3290.55735	1645.78231	1097.52397	823.39479	1645.27840	1097.18802	823.14284	3288.54170	1644.77449	1096.85208	822.89088	D	491.22085	246.11406	164.41180	123.56067	475.20213	476.20995	238.60861	159.40817	119.80795	477.21778	239.11253	159.74411	120.05990	238.10470	159.07223	119.55599	4
32	3386.56590	1693.78659	1129.52682	847.39693	3403.59245	3404.60027	1702.80377	1135.53828	851.90553	1702.29986	1135.20233	851.65357	3402.58462	1701.79595	1134.86639	851.40161	N	376.19391	188.60059	126.06949	94.80393	360.17518	361.18301	181.09514	121.06585	91.05121	362.19083	181.59906	121.40180	91.30317	180.59123	120.72991	90.79925	3
33	3473.59793	1737.30260	1158.53749	869.15494	3490.62448	3491.63230	1746.31979	1164.54895	873.66353	1745.81588	1164.21301	873.41158	3489.61665	1745.31196	1163.87707	873.15962	S	262.15098	131.57913	88.05518	66.29320	246.13226	247.14008	124.07368	83.05154	62.54048	248.14791	124.57759	83.38749	62.79243	123.56977	82.71560	62.28852	2
34																	R	175.11895	88.06311	59.04450	44.53520	159.10023	160.10805	80.55766	54.04087	40.78247	161.11588	81.06158	54.37681	41.03443	80.05375	53.70493	40.53051	1

## Sheet: Sheet1 (5)
Sequence: SSPLPSYYSPATTTTTASLIGVHGSGDPHADNSR, T13-HexNAc (203.07937 Da)
Charge: +4, Monoisotopic m/z: 912.68292 Da (+0.06 mmu/+0.07 ppm), MH+: 3647.70986 Da, RT: 55.3028 min,
Identified with: Mascot (v1.36); Ions Score:52, Ions matched by search engine: 38/732
Fragment match tolerance used for search: 0.6 Da
#1	b⁺	b²⁺	b³⁺	b⁴⁺	c⁺	c+H⁺	c+H²⁺	c+H³⁺	c+H⁴⁺	c²⁺	c³⁺	c⁴⁺	c-H⁺	c-H²⁺	c-H³⁺	c-H⁴⁺	Seq.	y⁺	y²⁺	y³⁺	y⁴⁺	z⁺	z+1H⁺	z+1H²⁺	z+1H³⁺	z+1H⁴⁺	z+2H⁺	z+2H²⁺	z+2H³⁺	z+2H⁴⁺	z²⁺	z³⁺	z⁴⁺	#2
1	88.03930	44.52329	30.01795	22.76528	105.06585	106.07368	53.54048	36.02941	27.27388	53.03657	35.69347	27.02192	104.05803	52.53265	35.35753	26.76996	S																	34
2	175.07133	88.03930	59.02863	44.52329	192.09788	193.10571	97.05649	65.04009	49.03188	96.55258	64.70415	48.77993	191.09006	96.04867	64.36820	48.52797	S	3560.67757	1780.84243	1187.56404	890.92485	3544.65885	3545.66668	1773.33698	1182.56041	887.17213	3546.67450	1773.84089	1182.89635	887.42408	1772.83306	1182.22447	886.92017	33
3	272.12410	136.56569	91.37955	68.78648	289.15065	290.15847	145.58287	97.39101	73.29508	145.07896	97.05507	73.04312	288.14282	144.57505	96.71912	72.79116	P	3473.64555	1737.32641	1158.55337	869.16684	3457.62682	3458.63465	1729.82096	1153.54973	865.41412	3459.64247	1730.32487	1153.88568	865.66608	1729.31705	1153.21379	865.16216	32
4	385.20816	193.10772	129.07424	97.05750	402.23471	403.24254	202.12491	135.08570	101.56609	201.62099	134.74975	101.31414	401.22689	201.11708	134.41381	101.06218	L	3376.59278	1688.80003	1126.20245	844.90365	3360.57406	3361.58188	1681.29458	1121.19881	841.15093	3362.58971	1681.79849	1121.53475	841.40288	1680.79067	1120.86287	840.89897	31
5	482.26092	241.63410	161.42516	121.32069	499.28747	500.29530	250.65129	167.43662	125.82928	250.14738	167.10068	125.57733	498.27965	249.64346	166.76473	125.32537	P	3263.50872	1632.25800	1088.50776	816.63264	3247.48999	3248.49782	1624.75255	1083.50412	812.87991	3249.50564	1625.25646	1083.84007	813.13187	1624.24864	1083.16818	812.62796	30
6	569.29295	285.15011	190.43584	143.07870	586.31950	587.32733	294.16730	196.44729	147.58729	293.66339	196.11135	147.33533	585.31168	293.15948	195.77541	147.08338	S	3166.45595	1583.73162	1056.15684	792.36945	3150.43723	3151.44506	1576.22617	1051.15320	788.61672	3152.45288	1576.73008	1051.48914	788.86868	1575.72225	1050.81726	788.36477	29
7	732.35628	366.68178	244.79028	183.84453	749.38283	750.39066	375.69897	250.80174	188.35312	375.19505	250.46579	188.10117	748.37501	374.69114	250.12985	187.84921	Y	3079.42393	1540.21560	1027.14616	770.61144	3063.40520	3064.41303	1532.71015	1022.14253	766.85871	3065.42085	1533.21406	1022.47847	767.11067	1532.20624	1021.80659	766.60676	28
8	895.41961	448.21344	299.14472	224.61036	912.44616	913.45398	457.23063	305.15618	229.11895	456.72672	304.82024	228.86700	911.43833	456.22281	304.48430	228.61504	Y	2916.36060	1458.68394	972.79172	729.84561	2900.34187	2901.34970	1451.17849	967.78808	726.09288	2902.35752	1451.68240	968.12403	726.34484	1450.67458	967.45214	725.84093	27
9	982.45164	491.72946	328.15540	246.36837	999.47819	1000.48601	500.74664	334.16686	250.87696	500.24273	333.83091	250.62500	998.47036	499.73882	333.49497	250.37305	S	2753.29727	1377.15227	918.43727	689.07977	2737.27855	2738.28637	1369.64682	913.43364	685.32705	2739.29420	1370.15074	913.76958	685.57901	1369.14291	913.09770	685.07509	26
10	1079.50440	540.25584	360.50632	270.63156	1096.53095	1097.53878	549.27303	366.51778	275.14015	548.76911	366.18183	274.88820	1095.52313	548.26520	365.84589	274.63624	P	2666.26524	1333.63626	889.42660	667.32177	2650.24652	2651.25434	1326.13081	884.42297	663.56904	2652.26217	1326.63472	884.75891	663.82100	1325.62690	884.08702	663.31709	25
11	1150.54152	575.77440	384.18536	288.39084	1167.56807	1168.57589	584.79158	390.19681	292.89943	584.28767	389.86087	292.64747	1166.56024	583.78376	389.52493	292.39552	A	2569.21248	1285.10988	857.07568	643.05858	2553.19375	2554.20158	1277.60443	852.07204	639.30585	2555.20940	1278.10834	852.40799	639.55781	1277.10051	851.73610	639.05390	24
12	1251.58919	626.29824	417.86792	313.65276	1268.61574	1269.62357	635.31542	423.87937	318.16135	634.81151	423.54343	317.90939	1267.60792	634.30760	423.20749	317.65744	T	2498.17536	1249.59132	833.39664	625.29930	2482.15664	2483.16446	1242.08587	828.39301	621.54657	2484.17229	1242.58978	828.72895	621.79853	1241.58196	828.05706	621.29462	23
13	1555.71625	778.36176	519.24360	389.68452	1572.74279	1573.75062	787.37895	525.25506	394.19311	786.87504	524.91912	393.94116	1571.73497	786.37112	524.58317	393.68920	T-HexNAc	2397.12768	1199.06748	799.71408	600.03738	2381.10896	2382.11679	1191.56203	794.71045	596.28465	2383.12461	1192.06594	795.04639	596.53661	1191.05812	794.37450	596.03270	22
14	1656.76392	828.88560	552.92616	414.94644	1673.79047	1674.79830	837.90279	558.93762	419.45503	837.39888	558.60168	419.20308	1672.78265	836.89496	558.26573	418.95112	T	2093.00063	1047.00396	698.33840	524.00562	2076.98191	2077.98973	1039.49851	693.33476	520.25289	2078.99756	1040.00242	693.67070	520.50485	1038.99459	692.99882	520.00093	21
15	1757.81160	879.40944	586.60872	440.20836	1774.83815	1775.84598	888.42663	592.62018	444.71695	887.92271	592.28424	444.46500	1773.83033	887.41880	591.94829	444.21304	T	1991.95296	996.48012	664.65584	498.74370	1975.93423	1976.94206	988.97467	659.65220	494.99097	1977.94988	989.47858	659.98814	495.24293	988.47075	659.31626	494.73902	20
16	1858.85928	929.93328	620.29128	465.47028	1875.88583	1876.89366	938.95047	626.30274	469.97887	938.44655	625.96679	469.72692	1874.87801	937.94264	625.63085	469.47496	T	1890.90528	945.95628	630.97328	473.48178	1874.88655	1875.89438	938.45083	625.96964	469.72905	1876.90220	938.95474	626.30559	469.98101	937.94691	625.63370	469.47710	19
17	1929.89639	965.45184	643.97032	483.22956	1946.92294	1947.93077	974.46902	649.98177	487.73815	973.96511	649.64583	487.48619	1945.91512	973.46120	649.30989	487.23424	A	1789.85760	895.43244	597.29072	448.21986	1773.83887	1774.84670	887.92699	592.28708	444.46713	1775.85452	888.43090	592.62303	444.71909	887.42308	591.95114	444.21518	18
18	2016.92842	1008.96785	672.98099	504.98756	2033.95497	2034.96280	1017.98504	678.99245	509.49616	1017.48112	678.65651	509.24420	2032.94715	1016.97721	678.32057	508.99224	S	1718.82048	859.91388	573.61168	430.46058	1702.80176	1703.80959	852.40843	568.60805	426.70785	1704.81741	852.91234	568.94399	426.95981	851.90452	568.27210	426.45590	17
19	2130.01249	1065.50988	710.67568	533.25858	2147.03904	2148.04686	1074.52707	716.68714	537.76717	1074.02316	716.35120	537.51522	2146.03121	1073.51924	716.01525	537.26326	L	1631.78846	816.39787	544.60100	408.70257	1615.76973	1616.77756	808.89242	539.59737	404.94985	1617.78538	809.39633	539.93331	405.20180	808.38850	539.26143	404.69789	16
20	2243.09655	1122.05191	748.37037	561.52960	2260.12310	2261.13093	1131.06910	754.38183	566.03819	1130.56519	754.04588	565.78623	2259.11528	1130.06128	753.70994	565.53428	I	1518.70439	759.85583	506.90632	380.43156	1502.68567	1503.69349	752.35038	501.90268	376.67883	1504.70132	752.85430	502.23862	376.93079	751.84647	501.56674	376.42687	15
21	2300.11801	1150.56265	767.37752	575.78496	2317.14456	2318.15239	1159.57983	773.38898	580.29355	1159.07592	773.05304	580.04160	2316.13674	1158.57201	772.71710	579.78964	G	1405.62033	703.31380	469.21163	352.16054	1389.60160	1390.60943	695.80835	464.20799	348.40781	1391.61725	696.31227	464.54394	348.65977	695.30444	463.87205	348.15586	14
22	2399.18643	1200.09685	800.40033	600.55206	2416.21298	2417.22080	1209.11404	806.41179	605.06066	1208.61013	806.07584	604.80870	2415.20515	1208.10621	805.73990	604.55675	V	1348.59886	674.80307	450.20447	337.90517	1332.58014	1333.58797	667.29762	445.20084	334.15245	1334.59579	667.80153	445.53678	334.40441	666.79371	444.86490	333.90049	13
23	2536.24534	1268.62631	846.08663	634.81679	2553.27189	2554.27971	1277.64350	852.09809	639.32539	1277.13958	851.76215	639.07343	2552.26406	1276.63567	851.42621	638.82147	H	1249.53045	625.26886	417.18167	313.13807	1233.51173	1234.51955	617.76341	412.17804	309.38535	1235.52738	618.26733	412.51398	309.63730	617.25950	411.84209	309.13339	12
24	2593.26680	1297.13704	865.09379	649.07216	2610.29335	2611.30118	1306.15423	871.10524	653.58075	1305.65031	870.76930	653.32880	2609.28553	1305.14640	870.43336	653.07684	G	1112.47154	556.73941	371.49536	278.87334	1096.45281	1097.46064	549.23396	366.49173	275.12062	1098.46846	549.73787	366.82767	275.37257	548.73005	366.15579	274.86866	11
25	2680.29883	1340.65305	894.10446	670.83017	2697.32538	2698.33321	1349.67024	900.11592	675.33876	1349.16633	899.77998	675.08680	2696.31756	1348.66242	899.44404	674.83485	S	1055.45008	528.22868	352.48821	264.61798	1039.43135	1040.43918	520.72323	347.48458	260.86525	1041.44700	521.22714	347.82052	261.11721	520.21931	347.14863	260.61330	10
26	2737.32030	1369.16379	913.11162	685.08553	2754.34685	2755.35467	1378.18097	919.12307	689.59413	1377.67706	918.78713	689.34217	2753.33902	1377.17315	918.45119	689.09021	G	968.41805	484.71266	323.47753	242.85997	952.39932	953.40715	477.20721	318.47390	239.10724	954.41497	477.71112	318.80984	239.35920	476.70330	318.13796	238.85529	9
27	2852.34724	1426.67726	951.45393	713.84227	2869.37379	2870.38161	1435.69444	957.46539	718.35086	1435.19053	957.12945	718.09890	2868.36596	1434.68662	956.79351	717.84695	D	911.39658	456.20193	304.47038	228.60460	895.37786	896.38568	448.69648	299.46675	224.85188	897.39351	449.20039	299.80269	225.10383	448.19257	299.13080	224.59992	8
28	2949.40000	1475.20364	983.80485	738.10546	2966.42655	2967.43438	1484.22083	989.81631	742.61405	1483.71691	989.48037	742.36210	2965.41873	1483.21300	989.14443	742.11014	P	796.36964	398.68846	266.12806	199.84787	780.35092	781.35874	391.18301	261.12443	196.09514	782.36657	391.68692	261.46037	196.34710	390.67910	260.78849	195.84319	7
29	3086.45891	1543.73310	1029.49116	772.37019	3103.48546	3104.49329	1552.75028	1035.50261	776.87878	1552.24637	1035.16667	776.62682	3102.47764	1551.74246	1034.83073	776.37487	H	699.31688	350.16208	233.77714	175.58468	683.29815	684.30598	342.65663	228.77351	171.83195	685.31380	343.16054	229.10945	172.08391	342.15271	228.43757	171.58000	6
30	3157.49603	1579.25165	1053.17019	790.12946	3174.52258	3175.53040	1588.26884	1059.18165	794.63806	1587.76493	1058.84571	794.38610	3173.51475	1587.26101	1058.50977	794.13415	A	562.25796	281.63262	188.09084	141.31995	546.23924	547.24707	274.12717	183.08721	137.56722	548.25489	274.63108	183.42315	137.81918	273.62326	182.75126	137.31527	5
31	3272.52297	1636.76512	1091.51251	818.88620	3289.54952	3290.55735	1645.78231	1097.52397	823.39479	1645.27840	1097.18802	823.14284	3288.54170	1644.77449	1096.85208	822.89088	D	491.22085	246.11406	164.41180	123.56067	475.20213	476.20995	238.60861	159.40817	119.80795	477.21778	239.11253	159.74411	120.05990	238.10470	159.07223	119.55599	4
32	3386.56590	1693.78659	1129.52682	847.39693	3403.59245	3404.60027	1702.80377	1135.53828	851.90553	1702.29986	1135.20233	851.65357	3402.58462	1701.79595	1134.86639	851.40161	N	376.19391	188.60059	126.06949	94.80393	360.17518	361.18301	181.09514	121.06585	91.05121	362.19083	181.59906	121.40180	91.30317	180.59123	120.72991	90.79925	3
33	3473.59793	1737.30260	1158.53749	869.15494	3490.62448	3491.63230	1746.31979	1164.54895	873.66353	1745.81588	1164.21301	873.41158	3489.61665	1745.31196	1163.87707	873.15962	S	262.15098	131.57913	88.05518	66.29320	246.13226	247.14008	124.07368	83.05154	62.54048	248.14791	124.57759	83.38749	62.79243	123.56977	82.71560	62.28852	2
34																	R	175.11895	88.06311	59.04450	44.53520	159.10023	160.10805	80.55766	54.04087	40.78247	161.11588	81.06158	54.37681	41.03443	80.05375	53.70493	40.53051	1

## Sheet: Sheet1 (6)
Sequence: SSPLPSYYSPATTTTTASLIGVHGSGDPHADNSR, T12-HexNAc (203.07937 Da)
Charge: +4, Monoisotopic m/z: 912.68292 Da (+0.06 mmu/+0.07 ppm), MH+: 3647.70986 Da, RT: 55.3028 min,
Identified with: Mascot (v1.36); Ions Score:52, Ions matched by search engine: 38/732
Fragment match tolerance used for search: 0.6 Da
#1	b⁺	b²⁺	b³⁺	b⁴⁺	c⁺	c+H⁺	c+H²⁺	c+H³⁺	c+H⁴⁺	c²⁺	c³⁺	c⁴⁺	c-H⁺	c-H²⁺	c-H³⁺	c-H⁴⁺	Seq.	y⁺	y²⁺	y³⁺	y⁴⁺	z⁺	z+1H⁺	z+1H²⁺	z+1H³⁺	z+1H⁴⁺	z+2H⁺	z+2H²⁺	z+2H³⁺	z+2H⁴⁺	z²⁺	z³⁺	z⁴⁺	#2
1	88.03930	44.52329	30.01795	22.76528	105.06585	106.07368	53.54048	36.02941	27.27388	53.03657	35.69347	27.02192	104.05803	52.53265	35.35753	26.76996	S																	34
2	175.07133	88.03930	59.02863	44.52329	192.09788	193.10571	97.05649	65.04009	49.03188	96.55258	64.70415	48.77993	191.09006	96.04867	64.36820	48.52797	S	3560.67757	1780.84243	1187.56404	890.92485	3544.65885	3545.66668	1773.33698	1182.56041	887.17213	3546.67450	1773.84089	1182.89635	887.42408	1772.83306	1182.22447	886.92017	33
3	272.12410	136.56569	91.37955	68.78648	289.15065	290.15847	145.58287	97.39101	73.29508	145.07896	97.05507	73.04312	288.14282	144.57505	96.71912	72.79116	P	3473.64555	1737.32641	1158.55337	869.16684	3457.62682	3458.63465	1729.82096	1153.54973	865.41412	3459.64247	1730.32487	1153.88568	865.66608	1729.31705	1153.21379	865.16216	32
4	385.20816	193.10772	129.07424	97.05750	402.23471	403.24254	202.12491	135.08570	101.56609	201.62099	134.74975	101.31414	401.22689	201.11708	134.41381	101.06218	L	3376.59278	1688.80003	1126.20245	844.90365	3360.57406	3361.58188	1681.29458	1121.19881	841.15093	3362.58971	1681.79849	1121.53475	841.40288	1680.79067	1120.86287	840.89897	31
5	482.26092	241.63410	161.42516	121.32069	499.28747	500.29530	250.65129	167.43662	125.82928	250.14738	167.10068	125.57733	498.27965	249.64346	166.76473	125.32537	P	3263.50872	1632.25800	1088.50776	816.63264	3247.48999	3248.49782	1624.75255	1083.50412	812.87991	3249.50564	1625.25646	1083.84007	813.13187	1624.24864	1083.16818	812.62796	30
6	569.29295	285.15011	190.43584	143.07870	586.31950	587.32733	294.16730	196.44729	147.58729	293.66339	196.11135	147.33533	585.31168	293.15948	195.77541	147.08338	S	3166.45595	1583.73162	1056.15684	792.36945	3150.43723	3151.44506	1576.22617	1051.15320	788.61672	3152.45288	1576.73008	1051.48914	788.86868	1575.72225	1050.81726	788.36477	29
7	732.35628	366.68178	244.79028	183.84453	749.38283	750.39066	375.69897	250.80174	188.35312	375.19505	250.46579	188.10117	748.37501	374.69114	250.12985	187.84921	Y	3079.42393	1540.21560	1027.14616	770.61144	3063.40520	3064.41303	1532.71015	1022.14253	766.85871	3065.42085	1533.21406	1022.47847	767.11067	1532.20624	1021.80659	766.60676	28
8	895.41961	448.21344	299.14472	224.61036	912.44616	913.45398	457.23063	305.15618	229.11895	456.72672	304.82024	228.86700	911.43833	456.22281	304.48430	228.61504	Y	2916.36060	1458.68394	972.79172	729.84561	2900.34187	2901.34970	1451.17849	967.78808	726.09288	2902.35752	1451.68240	968.12403	726.34484	1450.67458	967.45214	725.84093	27
9	982.45164	491.72946	328.15540	246.36837	999.47819	1000.48601	500.74664	334.16686	250.87696	500.24273	333.83091	250.62500	998.47036	499.73882	333.49497	250.37305	S	2753.29727	1377.15227	918.43727	689.07977	2737.27855	2738.28637	1369.64682	913.43364	685.32705	2739.29420	1370.15074	913.76958	685.57901	1369.14291	913.09770	685.07509	26
10	1079.50440	540.25584	360.50632	270.63156	1096.53095	1097.53878	549.27303	366.51778	275.14015	548.76911	366.18183	274.88820	1095.52313	548.26520	365.84589	274.63624	P	2666.26524	1333.63626	889.42660	667.32177	2650.24652	2651.25434	1326.13081	884.42297	663.56904	2652.26217	1326.63472	884.75891	663.82100	1325.62690	884.08702	663.31709	25
11	1150.54152	575.77440	384.18536	288.39084	1167.56807	1168.57589	584.79158	390.19681	292.89943	584.28767	389.86087	292.64747	1166.56024	583.78376	389.52493	292.39552	A	2569.21248	1285.10988	857.07568	643.05858	2553.19375	2554.20158	1277.60443	852.07204	639.30585	2555.20940	1278.10834	852.40799	639.55781	1277.10051	851.73610	639.05390	24
12	1454.66857	727.83792	485.56104	364.42260	1471.69512	1472.70294	736.85511	491.57250	368.93119	736.35120	491.23656	368.67924	1470.68729	735.84728	490.90061	368.42728	T-HexNAc	2498.17536	1249.59132	833.39664	625.29930	2482.15664	2483.16446	1242.08587	828.39301	621.54657	2484.17229	1242.58978	828.72895	621.79853	1241.58196	828.05706	621.29462	23
13	1555.71625	778.36176	519.24360	389.68452	1572.74279	1573.75062	787.37895	525.25506	394.19311	786.87504	524.91912	393.94116	1571.73497	786.37112	524.58317	393.68920	T	2194.04831	1097.52779	732.02096	549.26754	2178.02959	2179.03741	1090.02234	727.01732	545.51481	2180.04524	1090.52626	727.35326	545.76677	1089.51843	726.68138	545.26285	22
14	1656.76392	828.88560	552.92616	414.94644	1673.79047	1674.79830	837.90279	558.93762	419.45503	837.39888	558.60168	419.20308	1672.78265	836.89496	558.26573	418.95112	T	2093.00063	1047.00396	698.33840	524.00562	2076.98191	2077.98973	1039.49851	693.33476	520.25289	2078.99756	1040.00242	693.67070	520.50485	1038.99459	692.99882	520.00093	21
15	1757.81160	879.40944	586.60872	440.20836	1774.83815	1775.84598	888.42663	592.62018	444.71695	887.92271	592.28424	444.46500	1773.83033	887.41880	591.94829	444.21304	T	1991.95296	996.48012	664.65584	498.74370	1975.93423	1976.94206	988.97467	659.65220	494.99097	1977.94988	989.47858	659.98814	495.24293	988.47075	659.31626	494.73902	20
16	1858.85928	929.93328	620.29128	465.47028	1875.88583	1876.89366	938.95047	626.30274	469.97887	938.44655	625.96679	469.72692	1874.87801	937.94264	625.63085	469.47496	T	1890.90528	945.95628	630.97328	473.48178	1874.88655	1875.89438	938.45083	625.96964	469.72905	1876.90220	938.95474	626.30559	469.98101	937.94691	625.63370	469.47710	19
17	1929.89639	965.45184	643.97032	483.22956	1946.92294	1947.93077	974.46902	649.98177	487.73815	973.96511	649.64583	487.48619	1945.91512	973.46120	649.30989	487.23424	A	1789.85760	895.43244	597.29072	448.21986	1773.83887	1774.84670	887.92699	592.28708	444.46713	1775.85452	888.43090	592.62303	444.71909	887.42308	591.95114	444.21518	18
18	2016.92842	1008.96785	672.98099	504.98756	2033.95497	2034.96280	1017.98504	678.99245	509.49616	1017.48112	678.65651	509.24420	2032.94715	1016.97721	678.32057	508.99224	S	1718.82048	859.91388	573.61168	430.46058	1702.80176	1703.80959	852.40843	568.60805	426.70785	1704.81741	852.91234	568.94399	426.95981	851.90452	568.27210	426.45590	17
19	2130.01249	1065.50988	710.67568	533.25858	2147.03904	2148.04686	1074.52707	716.68714	537.76717	1074.02316	716.35120	537.51522	2146.03121	1073.51924	716.01525	537.26326	L	1631.78846	816.39787	544.60100	408.70257	1615.76973	1616.77756	808.89242	539.59737	404.94985	1617.78538	809.39633	539.93331	405.20180	808.38850	539.26143	404.69789	16
20	2243.09655	1122.05191	748.37037	561.52960	2260.12310	2261.13093	1131.06910	754.38183	566.03819	1130.56519	754.04588	565.78623	2259.11528	1130.06128	753.70994	565.53428	I	1518.70439	759.85583	506.90632	380.43156	1502.68567	1503.69349	752.35038	501.90268	376.67883	1504.70132	752.85430	502.23862	376.93079	751.84647	501.56674	376.42687	15
21	2300.11801	1150.56265	767.37752	575.78496	2317.14456	2318.15239	1159.57983	773.38898	580.29355	1159.07592	773.05304	580.04160	2316.13674	1158.57201	772.71710	579.78964	G	1405.62033	703.31380	469.21163	352.16054	1389.60160	1390.60943	695.80835	464.20799	348.40781	1391.61725	696.31227	464.54394	348.65977	695.30444	463.87205	348.15586	14
22	2399.18643	1200.09685	800.40033	600.55206	2416.21298	2417.22080	1209.11404	806.41179	605.06066	1208.61013	806.07584	604.80870	2415.20515	1208.10621	805.73990	604.55675	V	1348.59886	674.80307	450.20447	337.90517	1332.58014	1333.58797	667.29762	445.20084	334.15245	1334.59579	667.80153	445.53678	334.40441	666.79371	444.86490	333.90049	13
23	2536.24534	1268.62631	846.08663	634.81679	2553.27189	2554.27971	1277.64350	852.09809	639.32539	1277.13958	851.76215	639.07343	2552.26406	1276.63567	851.42621	638.82147	H	1249.53045	625.26886	417.18167	313.13807	1233.51173	1234.51955	617.76341	412.17804	309.38535	1235.52738	618.26733	412.51398	309.63730	617.25950	411.84209	309.13339	12
24	2593.26680	1297.13704	865.09379	649.07216	2610.29335	2611.30118	1306.15423	871.10524	653.58075	1305.65031	870.76930	653.32880	2609.28553	1305.14640	870.43336	653.07684	G	1112.47154	556.73941	371.49536	278.87334	1096.45281	1097.46064	549.23396	366.49173	275.12062	1098.46846	549.73787	366.82767	275.37257	548.73005	366.15579	274.86866	11
25	2680.29883	1340.65305	894.10446	670.83017	2697.32538	2698.33321	1349.67024	900.11592	675.33876	1349.16633	899.77998	675.08680	2696.31756	1348.66242	899.44404	674.83485	S	1055.45008	528.22868	352.48821	264.61798	1039.43135	1040.43918	520.72323	347.48458	260.86525	1041.44700	521.22714	347.82052	261.11721	520.21931	347.14863	260.61330	10
26	2737.32030	1369.16379	913.11162	685.08553	2754.34685	2755.35467	1378.18097	919.12307	689.59413	1377.67706	918.78713	689.34217	2753.33902	1377.17315	918.45119	689.09021	G	968.41805	484.71266	323.47753	242.85997	952.39932	953.40715	477.20721	318.47390	239.10724	954.41497	477.71112	318.80984	239.35920	476.70330	318.13796	238.85529	9
27	2852.34724	1426.67726	951.45393	713.84227	2869.37379	2870.38161	1435.69444	957.46539	718.35086	1435.19053	957.12945	718.09890	2868.36596	1434.68662	956.79351	717.84695	D	911.39658	456.20193	304.47038	228.60460	895.37786	896.38568	448.69648	299.46675	224.85188	897.39351	449.20039	299.80269	225.10383	448.19257	299.13080	224.59992	8
28	2949.40000	1475.20364	983.80485	738.10546	2966.42655	2967.43438	1484.22083	989.81631	742.61405	1483.71691	989.48037	742.36210	2965.41873	1483.21300	989.14443	742.11014	P	796.36964	398.68846	266.12806	199.84787	780.35092	781.35874	391.18301	261.12443	196.09514	782.36657	391.68692	261.46037	196.34710	390.67910	260.78849	195.84319	7
29	3086.45891	1543.73310	1029.49116	772.37019	3103.48546	3104.49329	1552.75028	1035.50261	776.87878	1552.24637	1035.16667	776.62682	3102.47764	1551.74246	1034.83073	776.37487	H	699.31688	350.16208	233.77714	175.58468	683.29815	684.30598	342.65663	228.77351	171.83195	685.31380	343.16054	229.10945	172.08391	342.15271	228.43757	171.58000	6
30	3157.49603	1579.25165	1053.17019	790.12946	3174.52258	3175.53040	1588.26884	1059.18165	794.63806	1587.76493	1058.84571	794.38610	3173.51475	1587.26101	1058.50977	794.13415	A	562.25796	281.63262	188.09084	141.31995	546.23924	547.24707	274.12717	183.08721	137.56722	548.25489	274.63108	183.42315	137.81918	273.62326	182.75126	137.31527	5
31	3272.52297	1636.76512	1091.51251	818.88620	3289.54952	3290.55735	1645.78231	1097.52397	823.39479	1645.27840	1097.18802	823.14284	3288.54170	1644.77449	1096.85208	822.89088	D	491.22085	246.11406	164.41180	123.56067	475.20213	476.20995	238.60861	159.40817	119.80795	477.21778	239.11253	159.74411	120.05990	238.10470	159.07223	119.55599	4
32	3386.56590	1693.78659	1129.52682	847.39693	3403.59245	3404.60027	1702.80377	1135.53828	851.90553	1702.29986	1135.20233	851.65357	3402.58462	1701.79595	1134.86639	851.40161	N	376.19391	188.60059	126.06949	94.80393	360.17518	361.18301	181.09514	121.06585	91.05121	362.19083	181.59906	121.40180	91.30317	180.59123	120.72991	90.79925	3
33	3473.59793	1737.30260	1158.53749	869.15494	3490.62448	3491.63230	1746.31979	1164.54895	873.66353	1745.81588	1164.21301	873.41158	3489.61665	1745.31196	1163.87707	873.15962	S	262.15098	131.57913	88.05518	66.29320	246.13226	247.14008	124.07368	83.05154	62.54048	248.14791	124.57759	83.38749	62.79243	123.56977	82.71560	62.28852	2
34																	R	175.11895	88.06311	59.04450	44.53520	159.10023	160.10805	80.55766	54.04087	40.78247	161.11588	81.06158	54.37681	41.03443	80.05375	53.70493	40.53051	1

## Sheet: Sheet1 (7)
Sequence: SSPLPSYYSPATTTTTASLIGVHGSGDPHADNSR, T12-HexNAc (203.07937 Da)
Charge: +4, Monoisotopic m/z: 912.68347 Da (+0.61 mmu/+0.67 ppm), MH+: 3647.71206 Da, RT: 55.3330 min,
Identified with: Mascot (v1.36); Ions Score:61, Ions matched by search engine: 53/732
Fragment match tolerance used for search: 0.6 Da
#1	b⁺	b²⁺	b³⁺	b⁴⁺	c⁺	c+H⁺	c+H²⁺	c+H³⁺	c+H⁴⁺	c²⁺	c³⁺	c⁴⁺	c-H⁺	c-H²⁺	c-H³⁺	c-H⁴⁺	Seq.	y⁺	y²⁺	y³⁺	y⁴⁺	z⁺	z+1H⁺	z+1H²⁺	z+1H³⁺	z+1H⁴⁺	z+2H⁺	z+2H²⁺	z+2H³⁺	z+2H⁴⁺	z²⁺	z³⁺	z⁴⁺	#2
1	88.03930	44.52329	30.01795	22.76528	105.06585	106.07368	53.54048	36.02941	27.27388	53.03657	35.69347	27.02192	104.05803	52.53265	35.35753	26.76996	S																	34
2	175.07133	88.03930	59.02863	44.52329	192.09788	193.10571	97.05649	65.04009	49.03188	96.55258	64.70415	48.77993	191.09006	96.04867	64.36820	48.52797	S	3560.67757	1780.84243	1187.56404	890.92485	3544.65885	3545.66668	1773.33698	1182.56041	887.17213	3546.67450	1773.84089	1182.89635	887.42408	1772.83306	1182.22447	886.92017	33
3	272.12410	136.56569	91.37955	68.78648	289.15065	290.15847	145.58287	97.39101	73.29508	145.07896	97.05507	73.04312	288.14282	144.57505	96.71912	72.79116	P	3473.64555	1737.32641	1158.55337	869.16684	3457.62682	3458.63465	1729.82096	1153.54973	865.41412	3459.64247	1730.32487	1153.88568	865.66608	1729.31705	1153.21379	865.16216	32
4	385.20816	193.10772	129.07424	97.05750	402.23471	403.24254	202.12491	135.08570	101.56609	201.62099	134.74975	101.31414	401.22689	201.11708	134.41381	101.06218	L	3376.59278	1688.80003	1126.20245	844.90365	3360.57406	3361.58188	1681.29458	1121.19881	841.15093	3362.58971	1681.79849	1121.53475	841.40288	1680.79067	1120.86287	840.89897	31
5	482.26092	241.63410	161.42516	121.32069	499.28747	500.29530	250.65129	167.43662	125.82928	250.14738	167.10068	125.57733	498.27965	249.64346	166.76473	125.32537	P	3263.50872	1632.25800	1088.50776	816.63264	3247.48999	3248.49782	1624.75255	1083.50412	812.87991	3249.50564	1625.25646	1083.84007	813.13187	1624.24864	1083.16818	812.62796	30
6	569.29295	285.15011	190.43584	143.07870	586.31950	587.32733	294.16730	196.44729	147.58729	293.66339	196.11135	147.33533	585.31168	293.15948	195.77541	147.08338	S	3166.45595	1583.73162	1056.15684	792.36945	3150.43723	3151.44506	1576.22617	1051.15320	788.61672	3152.45288	1576.73008	1051.48914	788.86868	1575.72225	1050.81726	788.36477	29
7	732.35628	366.68178	244.79028	183.84453	749.38283	750.39066	375.69897	250.80174	188.35312	375.19505	250.46579	188.10117	748.37501	374.69114	250.12985	187.84921	Y	3079.42393	1540.21560	1027.14616	770.61144	3063.40520	3064.41303	1532.71015	1022.14253	766.85871	3065.42085	1533.21406	1022.47847	767.11067	1532.20624	1021.80659	766.60676	28
8	895.41961	448.21344	299.14472	224.61036	912.44616	913.45398	457.23063	305.15618	229.11895	456.72672	304.82024	228.86700	911.43833	456.22281	304.48430	228.61504	Y	2916.36060	1458.68394	972.79172	729.84561	2900.34187	2901.34970	1451.17849	967.78808	726.09288	2902.35752	1451.68240	968.12403	726.34484	1450.67458	967.45214	725.84093	27
9	982.45164	491.72946	328.15540	246.36837	999.47819	1000.48601	500.74664	334.16686	250.87696	500.24273	333.83091	250.62500	998.47036	499.73882	333.49497	250.37305	S	2753.29727	1377.15227	918.43727	689.07977	2737.27855	2738.28637	1369.64682	913.43364	685.32705	2739.29420	1370.15074	913.76958	685.57901	1369.14291	913.09770	685.07509	26
10	1079.50440	540.25584	360.50632	270.63156	1096.53095	1097.53878	549.27303	366.51778	275.14015	548.76911	366.18183	274.88820	1095.52313	548.26520	365.84589	274.63624	P	2666.26524	1333.63626	889.42660	667.32177	2650.24652	2651.25434	1326.13081	884.42297	663.56904	2652.26217	1326.63472	884.75891	663.82100	1325.62690	884.08702	663.31709	25
11	1150.54152	575.77440	384.18536	288.39084	1167.56807	1168.57589	584.79158	390.19681	292.89943	584.28767	389.86087	292.64747	1166.56024	583.78376	389.52493	292.39552	A	2569.21248	1285.10988	857.07568	643.05858	2553.19375	2554.20158	1277.60443	852.07204	639.30585	2555.20940	1278.10834	852.40799	639.55781	1277.10051	851.73610	639.05390	24
12	1454.66857	727.83792	485.56104	364.42260	1471.69512	1472.70294	736.85511	491.57250	368.93119	736.35120	491.23656	368.67924	1470.68729	735.84728	490.90061	368.42728	T-HexNAc	2498.17536	1249.59132	833.39664	625.29930	2482.15664	2483.16446	1242.08587	828.39301	621.54657	2484.17229	1242.58978	828.72895	621.79853	1241.58196	828.05706	621.29462	23
13	1555.71625	778.36176	519.24360	389.68452	1572.74279	1573.75062	787.37895	525.25506	394.19311	786.87504	524.91912	393.94116	1571.73497	786.37112	524.58317	393.68920	T	2194.04831	1097.52779	732.02096	549.26754	2178.02959	2179.03741	1090.02234	727.01732	545.51481	2180.04524	1090.52626	727.35326	545.76677	1089.51843	726.68138	545.26285	22
14	1656.76392	828.88560	552.92616	414.94644	1673.79047	1674.79830	837.90279	558.93762	419.45503	837.39888	558.60168	419.20308	1672.78265	836.89496	558.26573	418.95112	T	2093.00063	1047.00396	698.33840	524.00562	2076.98191	2077.98973	1039.49851	693.33476	520.25289	2078.99756	1040.00242	693.67070	520.50485	1038.99459	692.99882	520.00093	21
15	1757.81160	879.40944	586.60872	440.20836	1774.83815	1775.84598	888.42663	592.62018	444.71695	887.92271	592.28424	444.46500	1773.83033	887.41880	591.94829	444.21304	T	1991.95296	996.48012	664.65584	498.74370	1975.93423	1976.94206	988.97467	659.65220	494.99097	1977.94988	989.47858	659.98814	495.24293	988.47075	659.31626	494.73902	20
16	1858.85928	929.93328	620.29128	465.47028	1875.88583	1876.89366	938.95047	626.30274	469.97887	938.44655	625.96679	469.72692	1874.87801	937.94264	625.63085	469.47496	T	1890.90528	945.95628	630.97328	473.48178	1874.88655	1875.89438	938.45083	625.96964	469.72905	1876.90220	938.95474	626.30559	469.98101	937.94691	625.63370	469.47710	19
17	1929.89639	965.45184	643.97032	483.22956	1946.92294	1947.93077	974.46902	649.98177	487.73815	973.96511	649.64583	487.48619	1945.91512	973.46120	649.30989	487.23424	A	1789.85760	895.43244	597.29072	448.21986	1773.83887	1774.84670	887.92699	592.28708	444.46713	1775.85452	888.43090	592.62303	444.71909	887.42308	591.95114	444.21518	18
18	2016.92842	1008.96785	672.98099	504.98756	2033.95497	2034.96280	1017.98504	678.99245	509.49616	1017.48112	678.65651	509.24420	2032.94715	1016.97721	678.32057	508.99224	S	1718.82048	859.91388	573.61168	430.46058	1702.80176	1703.80959	852.40843	568.60805	426.70785	1704.81741	852.91234	568.94399	426.95981	851.90452	568.27210	426.45590	17
19	2130.01249	1065.50988	710.67568	533.25858	2147.03904	2148.04686	1074.52707	716.68714	537.76717	1074.02316	716.35120	537.51522	2146.03121	1073.51924	716.01525	537.26326	L	1631.78846	816.39787	544.60100	408.70257	1615.76973	1616.77756	808.89242	539.59737	404.94985	1617.78538	809.39633	539.93331	405.20180	808.38850	539.26143	404.69789	16
20	2243.09655	1122.05191	748.37037	561.52960	2260.12310	2261.13093	1131.06910	754.38183	566.03819	1130.56519	754.04588	565.78623	2259.11528	1130.06128	753.70994	565.53428	I	1518.70439	759.85583	506.90632	380.43156	1502.68567	1503.69349	752.35038	501.90268	376.67883	1504.70132	752.85430	502.23862	376.93079	751.84647	501.56674	376.42687	15
21	2300.11801	1150.56265	767.37752	575.78496	2317.14456	2318.15239	1159.57983	773.38898	580.29355	1159.07592	773.05304	580.04160	2316.13674	1158.57201	772.71710	579.78964	G	1405.62033	703.31380	469.21163	352.16054	1389.60160	1390.60943	695.80835	464.20799	348.40781	1391.61725	696.31227	464.54394	348.65977	695.30444	463.87205	348.15586	14
22	2399.18643	1200.09685	800.40033	600.55206	2416.21298	2417.22080	1209.11404	806.41179	605.06066	1208.61013	806.07584	604.80870	2415.20515	1208.10621	805.73990	604.55675	V	1348.59886	674.80307	450.20447	337.90517	1332.58014	1333.58797	667.29762	445.20084	334.15245	1334.59579	667.80153	445.53678	334.40441	666.79371	444.86490	333.90049	13
23	2536.24534	1268.62631	846.08663	634.81679	2553.27189	2554.27971	1277.64350	852.09809	639.32539	1277.13958	851.76215	639.07343	2552.26406	1276.63567	851.42621	638.82147	H	1249.53045	625.26886	417.18167	313.13807	1233.51173	1234.51955	617.76341	412.17804	309.38535	1235.52738	618.26733	412.51398	309.63730	617.25950	411.84209	309.13339	12
24	2593.26680	1297.13704	865.09379	649.07216	2610.29335	2611.30118	1306.15423	871.10524	653.58075	1305.65031	870.76930	653.32880	2609.28553	1305.14640	870.43336	653.07684	G	1112.47154	556.73941	371.49536	278.87334	1096.45281	1097.46064	549.23396	366.49173	275.12062	1098.46846	549.73787	366.82767	275.37257	548.73005	366.15579	274.86866	11
25	2680.29883	1340.65305	894.10446	670.83017	2697.32538	2698.33321	1349.67024	900.11592	675.33876	1349.16633	899.77998	675.08680	2696.31756	1348.66242	899.44404	674.83485	S	1055.45008	528.22868	352.48821	264.61798	1039.43135	1040.43918	520.72323	347.48458	260.86525	1041.44700	521.22714	347.82052	261.11721	520.21931	347.14863	260.61330	10
26	2737.32030	1369.16379	913.11162	685.08553	2754.34685	2755.35467	1378.18097	919.12307	689.59413	1377.67706	918.78713	689.34217	2753.33902	1377.17315	918.45119	689.09021	G	968.41805	484.71266	323.47753	242.85997	952.39932	953.40715	477.20721	318.47390	239.10724	954.41497	477.71112	318.80984	239.35920	476.70330	318.13796	238.85529	9
27	2852.34724	1426.67726	951.45393	713.84227	2869.37379	2870.38161	1435.69444	957.46539	718.35086	1435.19053	957.12945	718.09890	2868.36596	1434.68662	956.79351	717.84695	D	911.39658	456.20193	304.47038	228.60460	895.37786	896.38568	448.69648	299.46675	224.85188	897.39351	449.20039	299.80269	225.10383	448.19257	299.13080	224.59992	8
28	2949.40000	1475.20364	983.80485	738.10546	2966.42655	2967.43438	1484.22083	989.81631	742.61405	1483.71691	989.48037	742.36210	2965.41873	1483.21300	989.14443	742.11014	P	796.36964	398.68846	266.12806	199.84787	780.35092	781.35874	391.18301	261.12443	196.09514	782.36657	391.68692	261.46037	196.34710	390.67910	260.78849	195.84319	7
29	3086.45891	1543.73310	1029.49116	772.37019	3103.48546	3104.49329	1552.75028	1035.50261	776.87878	1552.24637	1035.16667	776.62682	3102.47764	1551.74246	1034.83073	776.37487	H	699.31688	350.16208	233.77714	175.58468	683.29815	684.30598	342.65663	228.77351	171.83195	685.31380	343.16054	229.10945	172.08391	342.15271	228.43757	171.58000	6
30	3157.49603	1579.25165	1053.17019	790.12946	3174.52258	3175.53040	1588.26884	1059.18165	794.63806	1587.76493	1058.84571	794.38610	3173.51475	1587.26101	1058.50977	794.13415	A	562.25796	281.63262	188.09084	141.31995	546.23924	547.24707	274.12717	183.08721	137.56722	548.25489	274.63108	183.42315	137.81918	273.62326	182.75126	137.31527	5
31	3272.52297	1636.76512	1091.51251	818.88620	3289.54952	3290.55735	1645.78231	1097.52397	823.39479	1645.27840	1097.18802	823.14284	3288.54170	1644.77449	1096.85208	822.89088	D	491.22085	246.11406	164.41180	123.56067	475.20213	476.20995	238.60861	159.40817	119.80795	477.21778	239.11253	159.74411	120.05990	238.10470	159.07223	119.55599	4
32	3386.56590	1693.78659	1129.52682	847.39693	3403.59245	3404.60027	1702.80377	1135.53828	851.90553	1702.29986	1135.20233	851.65357	3402.58462	1701.79595	1134.86639	851.40161	N	376.19391	188.60059	126.06949	94.80393	360.17518	361.18301	181.09514	121.06585	91.05121	362.19083	181.59906	121.40180	91.30317	180.59123	120.72991	90.79925	3
33	3473.59793	1737.30260	1158.53749	869.15494	3490.62448	3491.63230	1746.31979	1164.54895	873.66353	1745.81588	1164.21301	873.41158	3489.61665	1745.31196	1163.87707	873.15962	S	262.15098	131.57913	88.05518	66.29320	246.13226	247.14008	124.07368	83.05154	62.54048	248.14791	124.57759	83.38749	62.79243	123.56977	82.71560	62.28852	2
34																	R	175.11895	88.06311	59.04450	44.53520	159.10023	160.10805	80.55766	54.04087	40.78247	161.11588	81.06158	54.37681	41.03443	80.05375	53.70493	40.53051	1

## Sheet: Sheet1 (8)
Sequence: SSPLPSYYSPATTTTTASLIGVHGSGDPHADNSR, T13-HexNAc (203.07937 Da)
Charge: +4, Monoisotopic m/z: 912.68262 Da (-0.24 mmu/-0.26 ppm), MH+: 3647.70864 Da, RT: 55.3868 min,
Identified with: Mascot (v1.36); Ions Score:31, Ions matched by search engine: 46/732
Fragment match tolerance used for search: 0.6 Da
#1	b⁺	b²⁺	b³⁺	b⁴⁺	c⁺	c+H⁺	c+H²⁺	c+H³⁺	c+H⁴⁺	c²⁺	c³⁺	c⁴⁺	c-H⁺	c-H²⁺	c-H³⁺	c-H⁴⁺	Seq.	y⁺	y²⁺	y³⁺	y⁴⁺	z⁺	z+1H⁺	z+1H²⁺	z+1H³⁺	z+1H⁴⁺	z+2H⁺	z+2H²⁺	z+2H³⁺	z+2H⁴⁺	z²⁺	z³⁺	z⁴⁺	#2
1	88.03930	44.52329	30.01795	22.76528	105.06585	106.07368	53.54048	36.02941	27.27388	53.03657	35.69347	27.02192	104.05803	52.53265	35.35753	26.76996	S																	34
2	175.07133	88.03930	59.02863	44.52329	192.09788	193.10571	97.05649	65.04009	49.03188	96.55258	64.70415	48.77993	191.09006	96.04867	64.36820	48.52797	S	3560.67757	1780.84243	1187.56404	890.92485	3544.65885	3545.66668	1773.33698	1182.56041	887.17213	3546.67450	1773.84089	1182.89635	887.42408	1772.83306	1182.22447	886.92017	33
3	272.12410	136.56569	91.37955	68.78648	289.15065	290.15847	145.58287	97.39101	73.29508	145.07896	97.05507	73.04312	288.14282	144.57505	96.71912	72.79116	P	3473.64555	1737.32641	1158.55337	869.16684	3457.62682	3458.63465	1729.82096	1153.54973	865.41412	3459.64247	1730.32487	1153.88568	865.66608	1729.31705	1153.21379	865.16216	32
4	385.20816	193.10772	129.07424	97.05750	402.23471	403.24254	202.12491	135.08570	101.56609	201.62099	134.74975	101.31414	401.22689	201.11708	134.41381	101.06218	L	3376.59278	1688.80003	1126.20245	844.90365	3360.57406	3361.58188	1681.29458	1121.19881	841.15093	3362.58971	1681.79849	1121.53475	841.40288	1680.79067	1120.86287	840.89897	31
5	482.26092	241.63410	161.42516	121.32069	499.28747	500.29530	250.65129	167.43662	125.82928	250.14738	167.10068	125.57733	498.27965	249.64346	166.76473	125.32537	P	3263.50872	1632.25800	1088.50776	816.63264	3247.48999	3248.49782	1624.75255	1083.50412	812.87991	3249.50564	1625.25646	1083.84007	813.13187	1624.24864	1083.16818	812.62796	30
6	569.29295	285.15011	190.43584	143.07870	586.31950	587.32733	294.16730	196.44729	147.58729	293.66339	196.11135	147.33533	585.31168	293.15948	195.77541	147.08338	S	3166.45595	1583.73162	1056.15684	792.36945	3150.43723	3151.44506	1576.22617	1051.15320	788.61672	3152.45288	1576.73008	1051.48914	788.86868	1575.72225	1050.81726	788.36477	29
7	732.35628	366.68178	244.79028	183.84453	749.38283	750.39066	375.69897	250.80174	188.35312	375.19505	250.46579	188.10117	748.37501	374.69114	250.12985	187.84921	Y	3079.42393	1540.21560	1027.14616	770.61144	3063.40520	3064.41303	1532.71015	1022.14253	766.85871	3065.42085	1533.21406	1022.47847	767.11067	1532.20624	1021.80659	766.60676	28
8	895.41961	448.21344	299.14472	224.61036	912.44616	913.45398	457.23063	305.15618	229.11895	456.72672	304.82024	228.86700	911.43833	456.22281	304.48430	228.61504	Y	2916.36060	1458.68394	972.79172	729.84561	2900.34187	2901.34970	1451.17849	967.78808	726.09288	2902.35752	1451.68240	968.12403	726.34484	1450.67458	967.45214	725.84093	27
9	982.45164	491.72946	328.15540	246.36837	999.47819	1000.48601	500.74664	334.16686	250.87696	500.24273	333.83091	250.62500	998.47036	499.73882	333.49497	250.37305	S	2753.29727	1377.15227	918.43727	689.07977	2737.27855	2738.28637	1369.64682	913.43364	685.32705	2739.29420	1370.15074	913.76958	685.57901	1369.14291	913.09770	685.07509	26
10	1079.50440	540.25584	360.50632	270.63156	1096.53095	1097.53878	549.27303	366.51778	275.14015	548.76911	366.18183	274.88820	1095.52313	548.26520	365.84589	274.63624	P	2666.26524	1333.63626	889.42660	667.32177	2650.24652	2651.25434	1326.13081	884.42297	663.56904	2652.26217	1326.63472	884.75891	663.82100	1325.62690	884.08702	663.31709	25
11	1150.54152	575.77440	384.18536	288.39084	1167.56807	1168.57589	584.79158	390.19681	292.89943	584.28767	389.86087	292.64747	1166.56024	583.78376	389.52493	292.39552	A	2569.21248	1285.10988	857.07568	643.05858	2553.19375	2554.20158	1277.60443	852.07204	639.30585	2555.20940	1278.10834	852.40799	639.55781	1277.10051	851.73610	639.05390	24
12	1251.58919	626.29824	417.86792	313.65276	1268.61574	1269.62357	635.31542	423.87937	318.16135	634.81151	423.54343	317.90939	1267.60792	634.30760	423.20749	317.65744	T	2498.17536	1249.59132	833.39664	625.29930	2482.15664	2483.16446	1242.08587	828.39301	621.54657	2484.17229	1242.58978	828.72895	621.79853	1241.58196	828.05706	621.29462	23
13	1555.71625	778.36176	519.24360	389.68452	1572.74279	1573.75062	787.37895	525.25506	394.19311	786.87504	524.91912	393.94116	1571.73497	786.37112	524.58317	393.68920	T-HexNAc	2397.12768	1199.06748	799.71408	600.03738	2381.10896	2382.11679	1191.56203	794.71045	596.28465	2383.12461	1192.06594	795.04639	596.53661	1191.05812	794.37450	596.03270	22
14	1656.76392	828.88560	552.92616	414.94644	1673.79047	1674.79830	837.90279	558.93762	419.45503	837.39888	558.60168	419.20308	1672.78265	836.89496	558.26573	418.95112	T	2093.00063	1047.00396	698.33840	524.00562	2076.98191	2077.98973	1039.49851	693.33476	520.25289	2078.99756	1040.00242	693.67070	520.50485	1038.99459	692.99882	520.00093	21
15	1757.81160	879.40944	586.60872	440.20836	1774.83815	1775.84598	888.42663	592.62018	444.71695	887.92271	592.28424	444.46500	1773.83033	887.41880	591.94829	444.21304	T	1991.95296	996.48012	664.65584	498.74370	1975.93423	1976.94206	988.97467	659.65220	494.99097	1977.94988	989.47858	659.98814	495.24293	988.47075	659.31626	494.73902	20
16	1858.85928	929.93328	620.29128	465.47028	1875.88583	1876.89366	938.95047	626.30274	469.97887	938.44655	625.96679	469.72692	1874.87801	937.94264	625.63085	469.47496	T	1890.90528	945.95628	630.97328	473.48178	1874.88655	1875.89438	938.45083	625.96964	469.72905	1876.90220	938.95474	626.30559	469.98101	937.94691	625.63370	469.47710	19
17	1929.89639	965.45184	643.97032	483.22956	1946.92294	1947.93077	974.46902	649.98177	487.73815	973.96511	649.64583	487.48619	1945.91512	973.46120	649.30989	487.23424	A	1789.85760	895.43244	597.29072	448.21986	1773.83887	1774.84670	887.92699	592.28708	444.46713	1775.85452	888.43090	592.62303	444.71909	887.42308	591.95114	444.21518	18
18	2016.92842	1008.96785	672.98099	504.98756	2033.95497	2034.96280	1017.98504	678.99245	509.49616	1017.48112	678.65651	509.24420	2032.94715	1016.97721	678.32057	508.99224	S	1718.82048	859.91388	573.61168	430.46058	1702.80176	1703.80959	852.40843	568.60805	426.70785	1704.81741	852.91234	568.94399	426.95981	851.90452	568.27210	426.45590	17
19	2130.01249	1065.50988	710.67568	533.25858	2147.03904	2148.04686	1074.52707	716.68714	537.76717	1074.02316	716.35120	537.51522	2146.03121	1073.51924	716.01525	537.26326	L	1631.78846	816.39787	544.60100	408.70257	1615.76973	1616.77756	808.89242	539.59737	404.94985	1617.78538	809.39633	539.93331	405.20180	808.38850	539.26143	404.69789	16
20	2243.09655	1122.05191	748.37037	561.52960	2260.12310	2261.13093	1131.06910	754.38183	566.03819	1130.56519	754.04588	565.78623	2259.11528	1130.06128	753.70994	565.53428	I	1518.70439	759.85583	506.90632	380.43156	1502.68567	1503.69349	752.35038	501.90268	376.67883	1504.70132	752.85430	502.23862	376.93079	751.84647	501.56674	376.42687	15
21	2300.11801	1150.56265	767.37752	575.78496	2317.14456	2318.15239	1159.57983	773.38898	580.29355	1159.07592	773.05304	580.04160	2316.13674	1158.57201	772.71710	579.78964	G	1405.62033	703.31380	469.21163	352.16054	1389.60160	1390.60943	695.80835	464.20799	348.40781	1391.61725	696.31227	464.54394	348.65977	695.30444	463.87205	348.15586	14
22	2399.18643	1200.09685	800.40033	600.55206	2416.21298	2417.22080	1209.11404	806.41179	605.06066	1208.61013	806.07584	604.80870	2415.20515	1208.10621	805.73990	604.55675	V	1348.59886	674.80307	450.20447	337.90517	1332.58014	1333.58797	667.29762	445.20084	334.15245	1334.59579	667.80153	445.53678	334.40441	666.79371	444.86490	333.90049	13
23	2536.24534	1268.62631	846.08663	634.81679	2553.27189	2554.27971	1277.64350	852.09809	639.32539	1277.13958	851.76215	639.07343	2552.26406	1276.63567	851.42621	638.82147	H	1249.53045	625.26886	417.18167	313.13807	1233.51173	1234.51955	617.76341	412.17804	309.38535	1235.52738	618.26733	412.51398	309.63730	617.25950	411.84209	309.13339	12
24	2593.26680	1297.13704	865.09379	649.07216	2610.29335	2611.30118	1306.15423	871.10524	653.58075	1305.65031	870.76930	653.32880	2609.28553	1305.14640	870.43336	653.07684	G	1112.47154	556.73941	371.49536	278.87334	1096.45281	1097.46064	549.23396	366.49173	275.12062	1098.46846	549.73787	366.82767	275.37257	548.73005	366.15579	274.86866	11
25	2680.29883	1340.65305	894.10446	670.83017	2697.32538	2698.33321	1349.67024	900.11592	675.33876	1349.16633	899.77998	675.08680	2696.31756	1348.66242	899.44404	674.83485	S	1055.45008	528.22868	352.48821	264.61798	1039.43135	1040.43918	520.72323	347.48458	260.86525	1041.44700	521.22714	347.82052	261.11721	520.21931	347.14863	260.61330	10
26	2737.32030	1369.16379	913.11162	685.08553	2754.34685	2755.35467	1378.18097	919.12307	689.59413	1377.67706	918.78713	689.34217	2753.33902	1377.17315	918.45119	689.09021	G	968.41805	484.71266	323.47753	242.85997	952.39932	953.40715	477.20721	318.47390	239.10724	954.41497	477.71112	318.80984	239.35920	476.70330	318.13796	238.85529	9
27	2852.34724	1426.67726	951.45393	713.84227	2869.37379	2870.38161	1435.69444	957.46539	718.35086	1435.19053	957.12945	718.09890	2868.36596	1434.68662	956.79351	717.84695	D	911.39658	456.20193	304.47038	228.60460	895.37786	896.38568	448.69648	299.46675	224.85188	897.39351	449.20039	299.80269	225.10383	448.19257	299.13080	224.59992	8
28	2949.40000	1475.20364	983.80485	738.10546	2966.42655	2967.43438	1484.22083	989.81631	742.61405	1483.71691	989.48037	742.36210	2965.41873	1483.21300	989.14443	742.11014	P	796.36964	398.68846	266.12806	199.84787	780.35092	781.35874	391.18301	261.12443	196.09514	782.36657	391.68692	261.46037	196.34710	390.67910	260.78849	195.84319	7
29	3086.45891	1543.73310	1029.49116	772.37019	3103.48546	3104.49329	1552.75028	1035.50261	776.87878	1552.24637	1035.16667	776.62682	3102.47764	1551.74246	1034.83073	776.37487	H	699.31688	350.16208	233.77714	175.58468	683.29815	684.30598	342.65663	228.77351	171.83195	685.31380	343.16054	229.10945	172.08391	342.15271	228.43757	171.58000	6
30	3157.49603	1579.25165	1053.17019	790.12946	3174.52258	3175.53040	1588.26884	1059.18165	794.63806	1587.76493	1058.84571	794.38610	3173.51475	1587.26101	1058.50977	794.13415	A	562.25796	281.63262	188.09084	141.31995	546.23924	547.24707	274.12717	183.08721	137.56722	548.25489	274.63108	183.42315	137.81918	273.62326	182.75126	137.31527	5
31	3272.52297	1636.76512	1091.51251	818.88620	3289.54952	3290.55735	1645.78231	1097.52397	823.39479	1645.27840	1097.18802	823.14284	3288.54170	1644.77449	1096.85208	822.89088	D	491.22085	246.11406	164.41180	123.56067	475.20213	476.20995	238.60861	159.40817	119.80795	477.21778	239.11253	159.74411	120.05990	238.10470	159.07223	119.55599	4
32	3386.56590	1693.78659	1129.52682	847.39693	3403.59245	3404.60027	1702.80377	1135.53828	851.90553	1702.29986	1135.20233	851.65357	3402.58462	1701.79595	1134.86639	851.40161	N	376.19391	188.60059	126.06949	94.80393	360.17518	361.18301	181.09514	121.06585	91.05121	362.19083	181.59906	121.40180	91.30317	180.59123	120.72991	90.79925	3
33	3473.59793	1737.30260	1158.53749	869.15494	3490.62448	3491.63230	1746.31979	1164.54895	873.66353	1745.81588	1164.21301	873.41158	3489.61665	1745.31196	1163.87707	873.15962	S	262.15098	131.57913	88.05518	66.29320	246.13226	247.14008	124.07368	83.05154	62.54048	248.14791	124.57759	83.38749	62.79243	123.56977	82.71560	62.28852	2
34																	R	175.11895	88.06311	59.04450	44.53520	159.10023	160.10805	80.55766	54.04087	40.78247	161.11588	81.06158	54.37681	41.03443	80.05375	53.70493	40.53051	1

## Sheet: Sheet1 (9)
Sequence: SSPLPSYYSPATTTTTASLIGVHGSGDPHADNSR, T12-HexNAc (203.07937 Da)
Charge: +4, Monoisotopic m/z: 912.68280 Da (-0.06 mmu/-0.06 ppm), MH+: 3647.70937 Da, RT: 55.4046 min,
Identified with: Mascot (v1.36); Ions Score:33, Ions matched by search engine: 44/732
Fragment match tolerance used for search: 0.6 Da
#1	b⁺	b²⁺	b³⁺	b⁴⁺	c⁺	c+H⁺	c+H²⁺	c+H³⁺	c+H⁴⁺	c²⁺	c³⁺	c⁴⁺	c-H⁺	c-H²⁺	c-H³⁺	c-H⁴⁺	Seq.	y⁺	y²⁺	y³⁺	y⁴⁺	z⁺	z+1H⁺	z+1H²⁺	z+1H³⁺	z+1H⁴⁺	z+2H⁺	z+2H²⁺	z+2H³⁺	z+2H⁴⁺	z²⁺	z³⁺	z⁴⁺	#2
1	88.03930	44.52329	30.01795	22.76528	105.06585	106.07368	53.54048	36.02941	27.27388	53.03657	35.69347	27.02192	104.05803	52.53265	35.35753	26.76996	S																	34
2	175.07133	88.03930	59.02863	44.52329	192.09788	193.10571	97.05649	65.04009	49.03188	96.55258	64.70415	48.77993	191.09006	96.04867	64.36820	48.52797	S	3560.67757	1780.84243	1187.56404	890.92485	3544.65885	3545.66668	1773.33698	1182.56041	887.17213	3546.67450	1773.84089	1182.89635	887.42408	1772.83306	1182.22447	886.92017	33
3	272.12410	136.56569	91.37955	68.78648	289.15065	290.15847	145.58287	97.39101	73.29508	145.07896	97.05507	73.04312	288.14282	144.57505	96.71912	72.79116	P	3473.64555	1737.32641	1158.55337	869.16684	3457.62682	3458.63465	1729.82096	1153.54973	865.41412	3459.64247	1730.32487	1153.88568	865.66608	1729.31705	1153.21379	865.16216	32
4	385.20816	193.10772	129.07424	97.05750	402.23471	403.24254	202.12491	135.08570	101.56609	201.62099	134.74975	101.31414	401.22689	201.11708	134.41381	101.06218	L	3376.59278	1688.80003	1126.20245	844.90365	3360.57406	3361.58188	1681.29458	1121.19881	841.15093	3362.58971	1681.79849	1121.53475	841.40288	1680.79067	1120.86287	840.89897	31
5	482.26092	241.63410	161.42516	121.32069	499.28747	500.29530	250.65129	167.43662	125.82928	250.14738	167.10068	125.57733	498.27965	249.64346	166.76473	125.32537	P	3263.50872	1632.25800	1088.50776	816.63264	3247.48999	3248.49782	1624.75255	1083.50412	812.87991	3249.50564	1625.25646	1083.84007	813.13187	1624.24864	1083.16818	812.62796	30
6	569.29295	285.15011	190.43584	143.07870	586.31950	587.32733	294.16730	196.44729	147.58729	293.66339	196.11135	147.33533	585.31168	293.15948	195.77541	147.08338	S	3166.45595	1583.73162	1056.15684	792.36945	3150.43723	3151.44506	1576.22617	1051.15320	788.61672	3152.45288	1576.73008	1051.48914	788.86868	1575.72225	1050.81726	788.36477	29
7	732.35628	366.68178	244.79028	183.84453	749.38283	750.39066	375.69897	250.80174	188.35312	375.19505	250.46579	188.10117	748.37501	374.69114	250.12985	187.84921	Y	3079.42393	1540.21560	1027.14616	770.61144	3063.40520	3064.41303	1532.71015	1022.14253	766.85871	3065.42085	1533.21406	1022.47847	767.11067	1532.20624	1021.80659	766.60676	28
8	895.41961	448.21344	299.14472	224.61036	912.44616	913.45398	457.23063	305.15618	229.11895	456.72672	304.82024	228.86700	911.43833	456.22281	304.48430	228.61504	Y	2916.36060	1458.68394	972.79172	729.84561	2900.34187	2901.34970	1451.17849	967.78808	726.09288	2902.35752	1451.68240	968.12403	726.34484	1450.67458	967.45214	725.84093	27
9	982.45164	491.72946	328.15540	246.36837	999.47819	1000.48601	500.74664	334.16686	250.87696	500.24273	333.83091	250.62500	998.47036	499.73882	333.49497	250.37305	S	2753.29727	1377.15227	918.43727	689.07977	2737.27855	2738.28637	1369.64682	913.43364	685.32705	2739.29420	1370.15074	913.76958	685.57901	1369.14291	913.09770	685.07509	26
10	1079.50440	540.25584	360.50632	270.63156	1096.53095	1097.53878	549.27303	366.51778	275.14015	548.76911	366.18183	274.88820	1095.52313	548.26520	365.84589	274.63624	P	2666.26524	1333.63626	889.42660	667.32177	2650.24652	2651.25434	1326.13081	884.42297	663.56904	2652.26217	1326.63472	884.75891	663.82100	1325.62690	884.08702	663.31709	25
11	1150.54152	575.77440	384.18536	288.39084	1167.56807	1168.57589	584.79158	390.19681	292.89943	584.28767	389.86087	292.64747	1166.56024	583.78376	389.52493	292.39552	A	2569.21248	1285.10988	857.07568	643.05858	2553.19375	2554.20158	1277.60443	852.07204	639.30585	2555.20940	1278.10834	852.40799	639.55781	1277.10051	851.73610	639.05390	24
12	1454.66857	727.83792	485.56104	364.42260	1471.69512	1472.70294	736.85511	491.57250	368.93119	736.35120	491.23656	368.67924	1470.68729	735.84728	490.90061	368.42728	T-HexNAc	2498.17536	1249.59132	833.39664	625.29930	2482.15664	2483.16446	1242.08587	828.39301	621.54657	2484.17229	1242.58978	828.72895	621.79853	1241.58196	828.05706	621.29462	23
13	1555.71625	778.36176	519.24360	389.68452	1572.74279	1573.75062	787.37895	525.25506	394.19311	786.87504	524.91912	393.94116	1571.73497	786.37112	524.58317	393.68920	T	2194.04831	1097.52779	732.02096	549.26754	2178.02959	2179.03741	1090.02234	727.01732	545.51481	2180.04524	1090.52626	727.35326	545.76677	1089.51843	726.68138	545.26285	22
14	1656.76392	828.88560	552.92616	414.94644	1673.79047	1674.79830	837.90279	558.93762	419.45503	837.39888	558.60168	419.20308	1672.78265	836.89496	558.26573	418.95112	T	2093.00063	1047.00396	698.33840	524.00562	2076.98191	2077.98973	1039.49851	693.33476	520.25289	2078.99756	1040.00242	693.67070	520.50485	1038.99459	692.99882	520.00093	21
15	1757.81160	879.40944	586.60872	440.20836	1774.83815	1775.84598	888.42663	592.62018	444.71695	887.92271	592.28424	444.46500	1773.83033	887.41880	591.94829	444.21304	T	1991.95296	996.48012	664.65584	498.74370	1975.93423	1976.94206	988.97467	659.65220	494.99097	1977.94988	989.47858	659.98814	495.24293	988.47075	659.31626	494.73902	20
16	1858.85928	929.93328	620.29128	465.47028	1875.88583	1876.89366	938.95047	626.30274	469.97887	938.44655	625.96679	469.72692	1874.87801	937.94264	625.63085	469.47496	T	1890.90528	945.95628	630.97328	473.48178	1874.88655	1875.89438	938.45083	625.96964	469.72905	1876.90220	938.95474	626.30559	469.98101	937.94691	625.63370	469.47710	19
17	1929.89639	965.45184	643.97032	483.22956	1946.92294	1947.93077	974.46902	649.98177	487.73815	973.96511	649.64583	487.48619	1945.91512	973.46120	649.30989	487.23424	A	1789.85760	895.43244	597.29072	448.21986	1773.83887	1774.84670	887.92699	592.28708	444.46713	1775.85452	888.43090	592.62303	444.71909	887.42308	591.95114	444.21518	18
18	2016.92842	1008.96785	672.98099	504.98756	2033.95497	2034.96280	1017.98504	678.99245	509.49616	1017.48112	678.65651	509.24420	2032.94715	1016.97721	678.32057	508.99224	S	1718.82048	859.91388	573.61168	430.46058	1702.80176	1703.80959	852.40843	568.60805	426.70785	1704.81741	852.91234	568.94399	426.95981	851.90452	568.27210	426.45590	17
19	2130.01249	1065.50988	710.67568	533.25858	2147.03904	2148.04686	1074.52707	716.68714	537.76717	1074.02316	716.35120	537.51522	2146.03121	1073.51924	716.01525	537.26326	L	1631.78846	816.39787	544.60100	408.70257	1615.76973	1616.77756	808.89242	539.59737	404.94985	1617.78538	809.39633	539.93331	405.20180	808.38850	539.26143	404.69789	16
20	2243.09655	1122.05191	748.37037	561.52960	2260.12310	2261.13093	1131.06910	754.38183	566.03819	1130.56519	754.04588	565.78623	2259.11528	1130.06128	753.70994	565.53428	I	1518.70439	759.85583	506.90632	380.43156	1502.68567	1503.69349	752.35038	501.90268	376.67883	1504.70132	752.85430	502.23862	376.93079	751.84647	501.56674	376.42687	15
21	2300.11801	1150.56265	767.37752	575.78496	2317.14456	2318.15239	1159.57983	773.38898	580.29355	1159.07592	773.05304	580.04160	2316.13674	1158.57201	772.71710	579.78964	G	1405.62033	703.31380	469.21163	352.16054	1389.60160	1390.60943	695.80835	464.20799	348.40781	1391.61725	696.31227	464.54394	348.65977	695.30444	463.87205	348.15586	14
22	2399.18643	1200.09685	800.40033	600.55206	2416.21298	2417.22080	1209.11404	806.41179	605.06066	1208.61013	806.07584	604.80870	2415.20515	1208.10621	805.73990	604.55675	V	1348.59886	674.80307	450.20447	337.90517	1332.58014	1333.58797	667.29762	445.20084	334.15245	1334.59579	667.80153	445.53678	334.40441	666.79371	444.86490	333.90049	13
23	2536.24534	1268.62631	846.08663	634.81679	2553.27189	2554.27971	1277.64350	852.09809	639.32539	1277.13958	851.76215	639.07343	2552.26406	1276.63567	851.42621	638.82147	H	1249.53045	625.26886	417.18167	313.13807	1233.51173	1234.51955	617.76341	412.17804	309.38535	1235.52738	618.26733	412.51398	309.63730	617.25950	411.84209	309.13339	12
24	2593.26680	1297.13704	865.09379	649.07216	2610.29335	2611.30118	1306.15423	871.10524	653.58075	1305.65031	870.76930	653.32880	2609.28553	1305.14640	870.43336	653.07684	G	1112.47154	556.73941	371.49536	278.87334	1096.45281	1097.46064	549.23396	366.49173	275.12062	1098.46846	549.73787	366.82767	275.37257	548.73005	366.15579	274.86866	11
25	2680.29883	1340.65305	894.10446	670.83017	2697.32538	2698.33321	1349.67024	900.11592	675.33876	1349.16633	899.77998	675.08680	2696.31756	1348.66242	899.44404	674.83485	S	1055.45008	528.22868	352.48821	264.61798	1039.43135	1040.43918	520.72323	347.48458	260.86525	1041.44700	521.22714	347.82052	261.11721	520.21931	347.14863	260.61330	10
26	2737.32030	1369.16379	913.11162	685.08553	2754.34685	2755.35467	1378.18097	919.12307	689.59413	1377.67706	918.78713	689.34217	2753.33902	1377.17315	918.45119	689.09021	G	968.41805	484.71266	323.47753	242.85997	952.39932	953.40715	477.20721	318.47390	239.10724	954.41497	477.71112	318.80984	239.35920	476.70330	318.13796	238.85529	9
27	2852.34724	1426.67726	951.45393	713.84227	2869.37379	2870.38161	1435.69444	957.46539	718.35086	1435.19053	957.12945	718.09890	2868.36596	1434.68662	956.79351	717.84695	D	911.39658	456.20193	304.47038	228.60460	895.37786	896.38568	448.69648	299.46675	224.85188	897.39351	449.20039	299.80269	225.10383	448.19257	299.13080	224.59992	8
28	2949.40000	1475.20364	983.80485	738.10546	2966.42655	2967.43438	1484.22083	989.81631	742.61405	1483.71691	989.48037	742.36210	2965.41873	1483.21300	989.14443	742.11014	P	796.36964	398.68846	266.12806	199.84787	780.35092	781.35874	391.18301	261.12443	196.09514	782.36657	391.68692	261.46037	196.34710	390.67910	260.78849	195.84319	7
29	3086.45891	1543.73310	1029.49116	772.37019	3103.48546	3104.49329	1552.75028	1035.50261	776.87878	1552.24637	1035.16667	776.62682	3102.47764	1551.74246	1034.83073	776.37487	H	699.31688	350.16208	233.77714	175.58468	683.29815	684.30598	342.65663	228.77351	171.83195	685.31380	343.16054	229.10945	172.08391	342.15271	228.43757	171.58000	6
30	3157.49603	1579.25165	1053.17019	790.12946	3174.52258	3175.53040	1588.26884	1059.18165	794.63806	1587.76493	1058.84571	794.38610	3173.51475	1587.26101	1058.50977	794.13415	A	562.25796	281.63262	188.09084	141.31995	546.23924	547.24707	274.12717	183.08721	137.56722	548.25489	274.63108	183.42315	137.81918	273.62326	182.75126	137.31527	5
31	3272.52297	1636.76512	1091.51251	818.88620	3289.54952	3290.55735	1645.78231	1097.52397	823.39479	1645.27840	1097.18802	823.14284	3288.54170	1644.77449	1096.85208	822.89088	D	491.22085	246.11406	164.41180	123.56067	475.20213	476.20995	238.60861	159.40817	119.80795	477.21778	239.11253	159.74411	120.05990	238.10470	159.07223	119.55599	4
32	3386.56590	1693.78659	1129.52682	847.39693	3403.59245	3404.60027	1702.80377	1135.53828	851.90553	1702.29986	1135.20233	851.65357	3402.58462	1701.79595	1134.86639	851.40161	N	376.19391	188.60059	126.06949	94.80393	360.17518	361.18301	181.09514	121.06585	91.05121	362.19083	181.59906	121.40180	91.30317	180.59123	120.72991	90.79925	3
33	3473.59793	1737.30260	1158.53749	869.15494	3490.62448	3491.63230	1746.31979	1164.54895	873.66353	1745.81588	1164.21301	873.41158	3489.61665	1745.31196	1163.87707	873.15962	S	262.15098	131.57913	88.05518	66.29320	246.13226	247.14008	124.07368	83.05154	62.54048	248.14791	124.57759	83.38749	62.79243	123.56977	82.71560	62.28852	2
34																	R	175.11895	88.06311	59.04450	44.53520	159.10023	160.10805	80.55766	54.04087	40.78247	161.11588	81.06158	54.37681	41.03443	80.05375	53.70493	40.53051	1

## Sheet: Sheet1 (10)
Sequence: SSPLPSYYSPATTTTTASLIGVHGSGDPHADNSR, T13-HexNAc (203.07937 Da)
Charge: +4, Monoisotopic m/z: 912.68280 Da (-0.06 mmu/-0.06 ppm), MH+: 3647.70937 Da, RT: 55.4046 min,
Identified with: Mascot (v1.36); Ions Score:32, Ions matched by search engine: 43/732
Fragment match tolerance used for search: 0.6 Da
#1	b⁺	b²⁺	b³⁺	b⁴⁺	c⁺	c+H⁺	c+H²⁺	c+H³⁺	c+H⁴⁺	c²⁺	c³⁺	c⁴⁺	c-H⁺	c-H²⁺	c-H³⁺	c-H⁴⁺	Seq.	y⁺	y²⁺	y³⁺	y⁴⁺	z⁺	z+1H⁺	z+1H²⁺	z+1H³⁺	z+1H⁴⁺	z+2H⁺	z+2H²⁺	z+2H³⁺	z+2H⁴⁺	z²⁺	z³⁺	z⁴⁺	#2
1	88.03930	44.52329	30.01795	22.76528	105.06585	106.07368	53.54048	36.02941	27.27388	53.03657	35.69347	27.02192	104.05803	52.53265	35.35753	26.76996	S																	34
2	175.07133	88.03930	59.02863	44.52329	192.09788	193.10571	97.05649	65.04009	49.03188	96.55258	64.70415	48.77993	191.09006	96.04867	64.36820	48.52797	S	3560.67757	1780.84243	1187.56404	890.92485	3544.65885	3545.66668	1773.33698	1182.56041	887.17213	3546.67450	1773.84089	1182.89635	887.42408	1772.83306	1182.22447	886.92017	33
3	272.12410	136.56569	91.37955	68.78648	289.15065	290.15847	145.58287	97.39101	73.29508	145.07896	97.05507	73.04312	288.14282	144.57505	96.71912	72.79116	P	3473.64555	1737.32641	1158.55337	869.16684	3457.62682	3458.63465	1729.82096	1153.54973	865.41412	3459.64247	1730.32487	1153.88568	865.66608	1729.31705	1153.21379	865.16216	32
4	385.20816	193.10772	129.07424	97.05750	402.23471	403.24254	202.12491	135.08570	101.56609	201.62099	134.74975	101.31414	401.22689	201.11708	134.41381	101.06218	L	3376.59278	1688.80003	1126.20245	844.90365	3360.57406	3361.58188	1681.29458	1121.19881	841.15093	3362.58971	1681.79849	1121.53475	841.40288	1680.79067	1120.86287	840.89897	31
5	482.26092	241.63410	161.42516	121.32069	499.28747	500.29530	250.65129	167.43662	125.82928	250.14738	167.10068	125.57733	498.27965	249.64346	166.76473	125.32537	P	3263.50872	1632.25800	1088.50776	816.63264	3247.48999	3248.49782	1624.75255	1083.50412	812.87991	3249.50564	1625.25646	1083.84007	813.13187	1624.24864	1083.16818	812.62796	30
6	569.29295	285.15011	190.43584	143.07870	586.31950	587.32733	294.16730	196.44729	147.58729	293.66339	196.11135	147.33533	585.31168	293.15948	195.77541	147.08338	S	3166.45595	1583.73162	1056.15684	792.36945	3150.43723	3151.44506	1576.22617	1051.15320	788.61672	3152.45288	1576.73008	1051.48914	788.86868	1575.72225	1050.81726	788.36477	29
7	732.35628	366.68178	244.79028	183.84453	749.38283	750.39066	375.69897	250.80174	188.35312	375.19505	250.46579	188.10117	748.37501	374.69114	250.12985	187.84921	Y	3079.42393	1540.21560	1027.14616	770.61144	3063.40520	3064.41303	1532.71015	1022.14253	766.85871	3065.42085	1533.21406	1022.47847	767.11067	1532.20624	1021.80659	766.60676	28
8	895.41961	448.21344	299.14472	224.61036	912.44616	913.45398	457.23063	305.15618	229.11895	456.72672	304.82024	228.86700	911.43833	456.22281	304.48430	228.61504	Y	2916.36060	1458.68394	972.79172	729.84561	2900.34187	2901.34970	1451.17849	967.78808	726.09288	2902.35752	1451.68240	968.12403	726.34484	1450.67458	967.45214	725.84093	27
9	982.45164	491.72946	328.15540	246.36837	999.47819	1000.48601	500.74664	334.16686	250.87696	500.24273	333.83091	250.62500	998.47036	499.73882	333.49497	250.37305	S	2753.29727	1377.15227	918.43727	689.07977	2737.27855	2738.28637	1369.64682	913.43364	685.32705	2739.29420	1370.15074	913.76958	685.57901	1369.14291	913.09770	685.07509	26
10	1079.50440	540.25584	360.50632	270.63156	1096.53095	1097.53878	549.27303	366.51778	275.14015	548.76911	366.18183	274.88820	1095.52313	548.26520	365.84589	274.63624	P	2666.26524	1333.63626	889.42660	667.32177	2650.24652	2651.25434	1326.13081	884.42297	663.56904	2652.26217	1326.63472	884.75891	663.82100	1325.62690	884.08702	663.31709	25
11	1150.54152	575.77440	384.18536	288.39084	1167.56807	1168.57589	584.79158	390.19681	292.89943	584.28767	389.86087	292.64747	1166.56024	583.78376	389.52493	292.39552	A	2569.21248	1285.10988	857.07568	643.05858	2553.19375	2554.20158	1277.60443	852.07204	639.30585	2555.20940	1278.10834	852.40799	639.55781	1277.10051	851.73610	639.05390	24
12	1251.58919	626.29824	417.86792	313.65276	1268.61574	1269.62357	635.31542	423.87937	318.16135	634.81151	423.54343	317.90939	1267.60792	634.30760	423.20749	317.65744	T	2498.17536	1249.59132	833.39664	625.29930	2482.15664	2483.16446	1242.08587	828.39301	621.54657	2484.17229	1242.58978	828.72895	621.79853	1241.58196	828.05706	621.29462	23
13	1555.71625	778.36176	519.24360	389.68452	1572.74279	1573.75062	787.37895	525.25506	394.19311	786.87504	524.91912	393.94116	1571.73497	786.37112	524.58317	393.68920	T-HexNAc	2397.12768	1199.06748	799.71408	600.03738	2381.10896	2382.11679	1191.56203	794.71045	596.28465	2383.12461	1192.06594	795.04639	596.53661	1191.05812	794.37450	596.03270	22
14	1656.76392	828.88560	552.92616	414.94644	1673.79047	1674.79830	837.90279	558.93762	419.45503	837.39888	558.60168	419.20308	1672.78265	836.89496	558.26573	418.95112	T	2093.00063	1047.00396	698.33840	524.00562	2076.98191	2077.98973	1039.49851	693.33476	520.25289	2078.99756	1040.00242	693.67070	520.50485	1038.99459	692.99882	520.00093	21
15	1757.81160	879.40944	586.60872	440.20836	1774.83815	1775.84598	888.42663	592.62018	444.71695	887.92271	592.28424	444.46500	1773.83033	887.41880	591.94829	444.21304	T	1991.95296	996.48012	664.65584	498.74370	1975.93423	1976.94206	988.97467	659.65220	494.99097	1977.94988	989.47858	659.98814	495.24293	988.47075	659.31626	494.73902	20
16	1858.85928	929.93328	620.29128	465.47028	1875.88583	1876.89366	938.95047	626.30274	469.97887	938.44655	625.96679	469.72692	1874.87801	937.94264	625.63085	469.47496	T	1890.90528	945.95628	630.97328	473.48178	1874.88655	1875.89438	938.45083	625.96964	469.72905	1876.90220	938.95474	626.30559	469.98101	937.94691	625.63370	469.47710	19
17	1929.89639	965.45184	643.97032	483.22956	1946.92294	1947.93077	974.46902	649.98177	487.73815	973.96511	649.64583	487.48619	1945.91512	973.46120	649.30989	487.23424	A	1789.85760	895.43244	597.29072	448.21986	1773.83887	1774.84670	887.92699	592.28708	444.46713	1775.85452	888.43090	592.62303	444.71909	887.42308	591.95114	444.21518	18
18	2016.92842	1008.96785	672.98099	504.98756	2033.95497	2034.96280	1017.98504	678.99245	509.49616	1017.48112	678.65651	509.24420	2032.94715	1016.97721	678.32057	508.99224	S	1718.82048	859.91388	573.61168	430.46058	1702.80176	1703.80959	852.40843	568.60805	426.70785	1704.81741	852.91234	568.94399	426.95981	851.90452	568.27210	426.45590	17
19	2130.01249	1065.50988	710.67568	533.25858	2147.03904	2148.04686	1074.52707	716.68714	537.76717	1074.02316	716.35120	537.51522	2146.03121	1073.51924	716.01525	537.26326	L	1631.78846	816.39787	544.60100	408.70257	1615.76973	1616.77756	808.89242	539.59737	404.94985	1617.78538	809.39633	539.93331	405.20180	808.38850	539.26143	404.69789	16
20	2243.09655	1122.05191	748.37037	561.52960	2260.12310	2261.13093	1131.06910	754.38183	566.03819	1130.56519	754.04588	565.78623	2259.11528	1130.06128	753.70994	565.53428	I	1518.70439	759.85583	506.90632	380.43156	1502.68567	1503.69349	752.35038	501.90268	376.67883	1504.70132	752.85430	502.23862	376.93079	751.84647	501.56674	376.42687	15
21	2300.11801	1150.56265	767.37752	575.78496	2317.14456	2318.15239	1159.57983	773.38898	580.29355	1159.07592	773.05304	580.04160	2316.13674	1158.57201	772.71710	579.78964	G	1405.62033	703.31380	469.21163	352.16054	1389.60160	1390.60943	695.80835	464.20799	348.40781	1391.61725	696.31227	464.54394	348.65977	695.30444	463.87205	348.15586	14
22	2399.18643	1200.09685	800.40033	600.55206	2416.21298	2417.22080	1209.11404	806.41179	605.06066	1208.61013	806.07584	604.80870	2415.20515	1208.10621	805.73990	604.55675	V	1348.59886	674.80307	450.20447	337.90517	1332.58014	1333.58797	667.29762	445.20084	334.15245	1334.59579	667.80153	445.53678	334.40441	666.79371	444.86490	333.90049	13
23	2536.24534	1268.62631	846.08663	634.81679	2553.27189	2554.27971	1277.64350	852.09809	639.32539	1277.13958	851.76215	639.07343	2552.26406	1276.63567	851.42621	638.82147	H	1249.53045	625.26886	417.18167	313.13807	1233.51173	1234.51955	617.76341	412.17804	309.38535	1235.52738	618.26733	412.51398	309.63730	617.25950	411.84209	309.13339	12
24	2593.26680	1297.13704	865.09379	649.07216	2610.29335	2611.30118	1306.15423	871.10524	653.58075	1305.65031	870.76930	653.32880	2609.28553	1305.14640	870.43336	653.07684	G	1112.47154	556.73941	371.49536	278.87334	1096.45281	1097.46064	549.23396	366.49173	275.12062	1098.46846	549.73787	366.82767	275.37257	548.73005	366.15579	274.86866	11
25	2680.29883	1340.65305	894.10446	670.83017	2697.32538	2698.33321	1349.67024	900.11592	675.33876	1349.16633	899.77998	675.08680	2696.31756	1348.66242	899.44404	674.83485	S	1055.45008	528.22868	352.48821	264.61798	1039.43135	1040.43918	520.72323	347.48458	260.86525	1041.44700	521.22714	347.82052	261.11721	520.21931	347.14863	260.61330	10
26	2737.32030	1369.16379	913.11162	685.08553	2754.34685	2755.35467	1378.18097	919.12307	689.59413	1377.67706	918.78713	689.34217	2753.33902	1377.17315	918.45119	689.09021	G	968.41805	484.71266	323.47753	242.85997	952.39932	953.40715	477.20721	318.47390	239.10724	954.41497	477.71112	318.80984	239.35920	476.70330	318.13796	238.85529	9
27	2852.34724	1426.67726	951.45393	713.84227	2869.37379	2870.38161	1435.69444	957.46539	718.35086	1435.19053	957.12945	718.09890	2868.36596	1434.68662	956.79351	717.84695	D	911.39658	456.20193	304.47038	228.60460	895.37786	896.38568	448.69648	299.46675	224.85188	897.39351	449.20039	299.80269	225.10383	448.19257	299.13080	224.59992	8
28	2949.40000	1475.20364	983.80485	738.10546	2966.42655	2967.43438	1484.22083	989.81631	742.61405	1483.71691	989.48037	742.36210	2965.41873	1483.21300	989.14443	742.11014	P	796.36964	398.68846	266.12806	199.84787	780.35092	781.35874	391.18301	261.12443	196.09514	782.36657	391.68692	261.46037	196.34710	390.67910	260.78849	195.84319	7
29	3086.45891	1543.73310	1029.49116	772.37019	3103.48546	3104.49329	1552.75028	1035.50261	776.87878	1552.24637	1035.16667	776.62682	3102.47764	1551.74246	1034.83073	776.37487	H	699.31688	350.16208	233.77714	175.58468	683.29815	684.30598	342.65663	228.77351	171.83195	685.31380	343.16054	229.10945	172.08391	342.15271	228.43757	171.58000	6
30	3157.49603	1579.25165	1053.17019	790.12946	3174.52258	3175.53040	1588.26884	1059.18165	794.63806	1587.76493	1058.84571	794.38610	3173.51475	1587.26101	1058.50977	794.13415	A	562.25796	281.63262	188.09084	141.31995	546.23924	547.24707	274.12717	183.08721	137.56722	548.25489	274.63108	183.42315	137.81918	273.62326	182.75126	137.31527	5
31	3272.52297	1636.76512	1091.51251	818.88620	3289.54952	3290.55735	1645.78231	1097.52397	823.39479	1645.27840	1097.18802	823.14284	3288.54170	1644.77449	1096.85208	822.89088	D	491.22085	246.11406	164.41180	123.56067	475.20213	476.20995	238.60861	159.40817	119.80795	477.21778	239.11253	159.74411	120.05990	238.10470	159.07223	119.55599	4
32	3386.56590	1693.78659	1129.52682	847.39693	3403.59245	3404.60027	1702.80377	1135.53828	851.90553	1702.29986	1135.20233	851.65357	3402.58462	1701.79595	1134.86639	851.40161	N	376.19391	188.60059	126.06949	94.80393	360.17518	361.18301	181.09514	121.06585	91.05121	362.19083	181.59906	121.40180	91.30317	180.59123	120.72991	90.79925	3
33	3473.59793	1737.30260	1158.53749	869.15494	3490.62448	3491.63230	1746.31979	1164.54895	873.66353	1745.81588	1164.21301	873.41158	3489.61665	1745.31196	1163.87707	873.15962	S	262.15098	131.57913	88.05518	66.29320	246.13226	247.14008	124.07368	83.05154	62.54048	248.14791	124.57759	83.38749	62.79243	123.56977	82.71560	62.28852	2
34																	R	175.11895	88.06311	59.04450	44.53520	159.10023	160.10805	80.55766	54.04087	40.78247	161.11588	81.06158	54.37681	41.03443	80.05375	53.70493	40.53051	1

[truncated: 1 more sheets: Sheet1 (11)]
