# Supplementary material for: O-glycosylation of the transcription factor SPATULA promotes style development in Arabidopsis
Source: Nat Plants. 2024 Jan 26;10(2):283–99. doi: 10.1038/s41477-023-01617-4 (PMC10881398; doi:10.1038/s41477-023-01617-4)
Supplement: Supplementary file 6 — Statistical source data for Figs. 1 and 3–6 and Extended Data Figs. 1, 2, 5 and 7–9. [file 41477_2023_1617_MOESM6_ESM.xlsx]

## Sheet: Source Data Fig. 1
Fig 1d	O-fuc in pep_1	O-GlcNAc in pep_1	O-fuc in pep_2	O-GlcNAc in pep_2
	18.219	9.7007	0	66.214
	17.382	10.264	0.37579	65.276
	17.343	9.6262	0	66.244
	19.076	6.96	0	66.929
Fig 1e	O-fuc in ctrl	O-fuc in spy-3	O-GlcNAc in ctrl	O-GlcNAc in spy-3
	18.616	0.054895	7.5754	9.1935
	17.533	0.080213	7.6452	8.6645
	21.219	0.28973	10.506	12.494
	21.95	0.63306	8.8902	13.562
Fig 1f	O-fuc in ctrl	O-fuc in sec-5	O-GlcNAc in ctrl	O-GlcNAc in sec-5
	22.484	18.761	7.7245	0
	23.271	19.847	7.9147	0
	20.3	21.676	8.84	0
	19.6	21.243	8.15	0
		17.2		0

## Sheet: Source Data Fig. 3
Fig 3b		mock			+DEX
	Col-0	1	1.03	1.19	1.18	0.65	1.65
	spy-3	0.66	1.35	0.97	0.81	1.32	0.82
	a1SEC 1#	1.78	0.9	0.561	0.7	0.73	0.83
	a1SEC 2#	1.08	0.94	0.96	0.63	1.16	1.13
	a2SEC 1#	0.87	1.1	1.02	0.94	1.36	0.97
	a2SEC 2#	1.12	1.09	0.78	0.08	0.23	0.41
	a2SEC 3#	0.9	1.01	1.07	0.22	0.132	0.129
	a2SEC 4#	1.2	0.6	1.15	0.14	0.225	0.1
Fig 3c
	mock																				+DEX
Col-0	95	103	102	110	97	109	110	104	89	115	100	98	101	97	102						93	95	88	90	110	105	100.7	102	82	103.7	85	101	97	91	99
spy-3	101	95	88	100	114	91	87.2	98.8	100	101	111	103	105	99	109						100.7	90	102.6	86	96.2	95	99.8	100	102	104	98	93.9	105	101	110
a1SEC 1#	88	92	92.7	91.3	107	95.4	107.5	95.5	111	95.3	99	101	89.9	102	110						97.4	114	79.5	89	79.7	97	100	93.4	89	79.7	97	100	93.9	103	100
a1SEC 2#	117	100	99.3	113.3	108	96.8	98.9	88	90	103	108	100.3	89	92	99.3						107	118	89	104	100	100.6	101	98	91.3	89	104	100	100.6	101	90
a2SEC 1#	110	120	117	115	99	108	94	100	105	90	98	115.7	97.5	104	100						93	99	102	78	102	90	104	111	96	108	99	89	88	109	108	100	92	90
a2SEC 2#	101	91	100	97	102	90	98	92.5	93.2	108	112	100	107.5	100.5	102.4						30	43	20	0	0	0	0	0	0	0	0	0	0	0	55	30.4	58	60
a2SEC 3#	88	92	102.2	100	94	98	105	108	101	97	105	99.8	94.7	92	101						40	27	35	0	0	0	0	0	0	0	0	0	0	0	0	0	0	0
a2SEC 4#	92.7	87	106	101	96	90	101.3	104	86	90.6	106	108	113	100	98						34	30	20	0	0	0	0	0	10	0	0	0	0	0	0	0	0	0
Fig 3f
mock																				+DEX
Col-0	1.046	0.947	1.391	0.909	0.998	2.044	1.163	1.652	0.867	1.076	1.011	0.919	1.117	0.95	1.452	0.925	0.92				1.068	1.612	1.387	1.088	1.194	1.291	1.107	1.156	1.362	0.783	1.121	1.83	1.627	1.256	1.339	1.262	1.097
spy-3	1.522	1.751	1.796	1.742	1.932	1.872	1.486	1.719	1.508	1.482	1.261	1.944	0.757	1.626	1.648	1.65	1.55				1.849	1.518	1.512	1.542	1.01	1.793	0.754	1.794	1.259	1.632	1.903	1.581	1.628	1.525	1.688	1.609	1.54
a2SEC 3#	1.825	1.654	0.877	0.541	1.482	1.354	1.465	1.242	0.788	1.601	1.695	1.503	1.636	1.5	1.903	1.796	1.475				0.988	1.145	0.433	0.563	0.322	0.718	0.625	0.819	0.602	0.867	0.75	1.055	0.933	0.93	0.652	1.103	0.861

## Sheet: Source Data Fig. 4
Fig 4b		severe	medium	weak	radial
	Col-0	0	0	0	100
	spy-3	0	0	0	100
	spy-4	0	0	0	100
	sec-2	0	0	0	100
	sec-5	0	0	0	100
	spt-12	23	31	22	24
	spy-3 spt-12	59	11	9	21
	spy-4 spt-12	80	9	11	0
	sec-2 spt-12	47.6	14.4	19	19
	sec-5 spt-12	42.9	28.5	12.5	16.1
	ind-2 spt-12	100	0	0	0
Fig 4c
col-0	spy-3	spy-4	sec-2	sec-5	spt-12	spy-3 spt-12	spy-4 spt-12	sec-2 spt-12	sec-5 spt-12	ind-2 spt-12
0	0	0	0	0	0	3.86139	4.44444	0.33125	1.375	6.66667
0	0	0	0	0	0	1	1	1	2.58621	6.51163
0	0	0	0	0	0	3.94366	2.3	0.588889	0.834375	6.52174
0	0	0	0	0	1.32759	2.92121	3	1.41243	0	7.5
0	0	0	0	0	1	6.5913	3.7931	0	1.7	4.87179
0	0	0	0	0	0	2.91346	1.90909	0	0	8.46154
0	0	0	0	0	3.94286	4.46809	1.65	0.575	2.85714	5.11111
0	0	0	0	0	0	2.45622	5.78035	0.6	0.542857	5.20833
0	0	0	0	0	0	5.07792	4	0.473684	1	5.2
0	0	0	0	0	0.778894	4.42982	3	1	0.761538	5.16854
0	0	0	0	0	1.37539	2.34615	4	0.415584	0.626087	5.34884
0	0	0	0	0	0.391304	2.34591	4	0.739583	2.03704	7.27273
0	0	0	0	0	0.517045	0.5	4.19231	0	0	6.77419
0	0	0	0	0	1.9115	0.8	5.78947	0.66	0.45283	8.75
0	0	0	0	0	1.75	4.125	4.26316	0.707692	0.728448	6.53846
0	0	0	0	0	0.092391	2.96552	3.825	0.684211	0	6.95652
0	0	0	0	0	0.605797	4.39259	4.83333	0.726027	0	5.21739
0	0	0	0	0	2.74074	2.29032	3.76	1.66667	0.625	8.66667
0	0	0	0	0	0.695652	5.14894	3.77358	1	1.65217	7.5
0	0	0	0	0	0	5.12319	2.58065	0	1	7.30769
0	0	0	0	0	0	1	4.09091	0	1.66667	4.66667
0	0	0	0	0	0	0.789474	3.09654	0	1	6.31579
0	0	0	0	0	0.142857	1	3.48485	0.705882	0.5625	6.5
0	0	0	0	0	0.777778	2.5	2.4382	0	0.654545	6.25
0	0	0	0	0	0.689655	2.30769	2.16667	0	1.48718	6.44444
0	0	0	0	0	1	1	4.5	0.48	1.41176	6.10811
0	0	0	0	0	0.755556	1.65714	3.06667	0.615385	1.3125	5.69767
0	0	0	0	0	1	1.61538	3.27381	0	1.55	4.75676
0	0	0	0	0	0.521569	2.25926	2.70588	0.544304	1	6.5
0	0	0	0	0	0	0.6	4.72222	0.363636	1	8.93333
0	0	0	0	0	0.6	2.41935	0.342857	1.91667	0.342466	6.26667
0	0	0	0	0	0.465116	1.893	3.35	0.442105	0.8	6.64865
0	0	0	0	0	1	0.14	5.16667	1	0	4.70455
0	0	0	0	0	2	0	4.66667	0.3625	1.24	7.91429
0	0	0	0	0	0.5	1.25945	2.28571	1	1.1	6.21622
0	0	0	0	0	0	0	1	0.123288	0.329114	6.625
0	0	0	0	0	0	1	4.14286	0	1.35211	5.28205
0	0	0	0	0	0.674603	1.42857	2.03704	0.615385	0.563636	6.15385
0	0	0	0	0	1.83696	1.57576	5.06897	0.814286	1	6.45833
0	0	0	0	0	1.48837	0.58125	0.566667	0.481818	1	6.47368
0	0	0	0	0	0.327586	0.649123	2.4286	0.1754	0.6034	6.875
0	0	0	0	0	0.521739	1	2.2	0	0	5.45455
0	0	0	0	0	1.90909	0	2.8	0.4651	2.2727	6.41667
0	0	0	0	0	2.28571	1.875	3.3333	0	1.4894	6.16667
0	0	0	0	0	0.625	0.521739	3.2308	0.72	3	6.26667
0	0	0	0	0	0.555556	1.83333	0	0.625	1.8333	5.25
0	0	0	0	0	1.75	0.226891	1.7442	2.2857	0.6842	4.4
0	0	0	0	0	1.44444	1	2.2222	0	1	7.5
0	0	0	0	0	1.89189	0.258621	4.4118	1.3429	0	6.42857
0	0	0	0	0	0.518519	2.43077	0.33	0	3.2222
0	0	0	0	0	2.01835	1.775	2.325	0.7714	1
					0	0		0.726	4.95
					0.518519	1		1	3.5909
					1.57778	2.875		2.1	3.1944
					0.327586	0.660377		0.4444	2.7143
					0.52				4.8571
					1.64444				3.5
					0
					0.446809
					0.468085
					1.97436
					1
					1.77778
					1.4

## Sheet: Source Data Fig. 5
Fig 5b		wild- type	S23-to-A	S60,61-to-A	S23-25-to-A	T71-74-to-A	S+T-to-A
	split	0	0	0	40.9	37.7	48.4
	radial	100	100	100	59.1	62.3	51.6

## Sheet: Source Data Fig. 6
Fig 6a	SPT-GFP+RFP-NLS	SPT+IND	SPT+IND+SEC	SPT+IND+SPY	SPT-GFP-RFP	SPT-GFP+SPT-RFP	SPT+SPT+SEC	SPT+SPT+SPY	SPT-GFP+HEC1-RFP	SPT+HEC1+SEC	SPT+HEC1+SPY			Fig 6b	pPID:GUS	SPT+IND	SPT+IND+SPY	SPT+IND+SPY-3	SPT+IND+SEC	SPT+IND+SEC-2	SPT+IND+SEC+SPY	SPT+IND+SEC-2+SPY-3
	2.52	2.28	2.49	2.34	2.13	2.37	2.41	2.44	2.41	2.43	2.39				1	0.67	0.45	0.8	0.54	0.85	0.44	0.62
	2.51	2.21	2.44	2.32	2.15	2.43	2.41	2.46	2.32	2.38	2.33				1	0.75	0.52	0.75	0.39	0.75	0.24	0.646
	2.54	2.15	2.43	2.4	2.06	2.41	2.4	2.44	2.25	2.45	2.32				1	0.82	0.51	0.7	0.51	0.67	0.42	0.798
	2.54	2.22	2.43	2.36	2.09	2.43	2.44	2.41	2.33	2.4	2.26
	2.5	2.13	2.4	2.43	2.16	2.38	2.45	2.45	2.35	2.41	2.37
	2.54	2.26	2.37	2.43	2.09	2.3	2.38	2.43	2.39	2.43	2.41
	2.54	2.33	2.39	2.38	2.08	2.39	2.33	2.41	2.34	2.42	2.43													Fig 6b. ordinary one-way ANOVA multiple comparisons
	2.54	2.18	2.29	2.44	1.93	2.38	2.38	2.48	2.31	2.47	2.37			Fig 6a. ordinary one-way ANOVA multiple comparisons										Tukey's multiple comparisons test	Mean Diff.	95.00% CI of diff.	Below threshold?	Summary	Adjusted P Value
	2.5	2.18	2.33	2.48	2.17	2.48	2.38	2.44	2.39	2.42	2.47			Holm-Šídák's multiple comparisons test	Mean Diff.	Below threshold?	Summary	Adjusted P Value						pPID:GUS vs. SPT+IND	0.2533	0.04043 to 0.4662	Yes	*	0.0142
	2.52	2.28	2.43	2.35	2.11	2.33	2.44	2.48	2.35	2.41	2.37			SPT-GFP+RFP-NLS vs. SPT+IND	0.2442	Yes	****	<0.0001						pPID:GUS vs. SPT+IND+SPY	0.5067	0.2938 to 0.7196	Yes	****	<0.0001
	2.47	2.12	2.3	2.34	2.07	2.43	2.43	2.44	2.34	2.45	2.31			SPT-GFP+RFP-NLS vs. SPT+IND+SEC	0.2239	Yes	****	<0.0001						pPID:GUS vs. SPT+IND+SPY-3	0.25	0.03710 to 0.4629	Yes	*	0.0157
	2.53	2.28	2.28	2.36	2.15	2.33	2.39	2.45	2.31	2.47	2.32			SPT-GFP+RFP-NLS vs. SPT+IND+SPY	0.221	Yes	****	<0.0001						pPID:GUS vs. SPT+IND+SEC	0.52	0.3071 to 0.7329	Yes	****	<0.0001
	2.56	2.41	2.4	2.4	2.13	2.34	2.44	2.45	2.39	2.45	2.37			SPT-GFP+RFP-NLS vs. SPT-GFP-RFP	0.4782	Yes	****	<0.0001						pPID:GUS vs. SPT+IND+SEC-2	0.2433	0.03043 to 0.4562	Yes	*	0.0194
	2.54	2.34	2.31	2.38	2.16	2.4	2.37	2.42	2.31	2.4	2.38			SPT-GFP+RFP-NLS vs. SPT-GFP+SPT-RFP	0.1415	Yes	****	<0.0001						pPID:GUS vs. SPT+IND+SEC+SPY	0.6333	0.4204 to 0.8462	Yes	****	<0.0001
	2.52	2.2	2.27	2.44	2.07	2.46	2.38	2.48	2.42	2.46	2.39			SPT-GFP+RFP-NLS vs. SPT+SPT+SEC	0.1315	Yes	****	<0.0001						pPID:GUS vs. SPT+IND+SEC-2+SPY-3	0.312	0.09910 to 0.5249	Yes	**	0.0022
	2.53	2.35	2.06	2.38	2.07	2.42	2.48	2.44	2.24	2.18	2.35			SPT-GFP+RFP-NLS vs. SPT+SPT+SPY	0.1126	Yes	****	<0.0001						SPT+IND vs. SPT+IND+SPY	0.2533	0.04043 to 0.4662	Yes	*	0.0142
	2.53	2.31	2.45	2.32	2.23	2.31	2.39	2.47	2.24	2.44	2.38			SPT-GFP+RFP-NLS vs. SPT-GFP+HEC1-RFP	0.1876	Yes	****	<0.0001						SPT+IND vs. SPT+IND+SPY-3	-0.003333	-0.2162 to 0.2096	No	ns	>0.9999
	2.54	2.32	2.34	2.31	2.01	2.34	2.4	2.44	2.32	2.31	2.41			SPT-GFP+RFP-NLS vs. SPT+HEC1+SEC	0.1576	Yes	****	<0.0001						SPT+IND vs. SPT+IND+SEC	0.2667	0.05377 to 0.4796	Yes	**	0.0093
	2.52	2.36	2.1	2.32	2.06	2.35	2.38	2.48	2.34	2.47	2.37			SPT-GFP+RFP-NLS vs. SPT+HEC1+SPY	0.1889	Yes	****	<0.0001						SPT+IND vs. SPT+IND+SEC-2	-0.01	-0.2229 to 0.2029	No	ns	>0.9999
	2.49	2.39	2.31	2.35	2.09	2.4	2.44	2.48	2.27	2.444	2.38			SPT+IND vs. SPT+IND+SEC	-0.02028	No	ns	0.1267						SPT+IND vs. SPT+IND+SEC+SPY	0.38	0.1671 to 0.5929	Yes	***	0.0003
	2.51	2.22	2.35	2.29	2.04	2.36	2.42	2.44	2.4	2.35	2.36			SPT+IND vs. SPT+IND+SPY	-0.02327	No	ns	0.0812						SPT+IND vs. SPT+IND+SEC-2+SPY-3	0.05867	-0.1542 to 0.2716	No	ns	0.9749
	2.53	2.39	2.37	2.39	2.04	2.36	2.44	2.47	2.21	2.422	2.3			SPT+IND vs. SPT-GFP-RFP	0.234	Yes	****	<0.0001						SPT+IND+SPY vs. SPT+IND+SPY-3	-0.2567	-0.4696 to -0.04377	Yes	*	0.0128
	2.53	2.39	2.35	2.38	2.08		2.4	2.43	2.42	2.42	2.37			SPT+IND vs. SPT-GFP+SPT-RFP	-0.1027	Yes	****	<0.0001						SPT+IND+SPY vs. SPT+IND+SEC	0.01333	-0.1996 to 0.2262	No	ns	>0.9999
	2.51	2.38	2.33	2.35	2.07	2.3	2.47	2.46	2.38	2.42	2.37			SPT+IND vs. SPT+SPT+SEC	-0.1127	Yes	****	<0.0001						SPT+IND+SPY vs. SPT+IND+SEC-2	-0.2633	-0.4762 to -0.05043	Yes	*	0.0103
	2.51	2.41	2.42	2.44	2.02	2.38	2.46	2.41	2.39	2.4	2.12			SPT+IND vs. SPT+SPT+SPY	-0.1316	Yes	****	<0.0001						SPT+IND+SPY vs. SPT+IND+SEC+SPY	0.1267	-0.08623 to 0.3396	No	ns	0.4765
	2.49	2.25	2.35	2.33	2.09	2.32	2.4	2.42	2.39	2.48	2.38			SPT+IND vs. SPT-GFP+HEC1-RFP	-0.05664	Yes	****	<0.0001						SPT+IND+SPY vs. SPT+IND+SEC-2+SPY-3	-0.1947	-0.4076 to 0.01823	No	ns	0.0862
	2.52	2.38	2.34	2.32	2.08	2.32	2.39	2.43	2.39	2.43	2.33			SPT+IND vs. SPT+HEC1+SEC	-0.08663	Yes	****	<0.0001						SPT+IND+SPY-3 vs. SPT+IND+SEC	0.27	0.05710 to 0.4829	Yes	**	0.0084
	2.49	2.4	2.32	2.31	2.13	2.37	2.42	2.41	2.38	2.4	2.3			SPT+IND vs. SPT+HEC1+SPY	-0.05533	Yes	****	<0.0001						SPT+IND+SPY-3 vs. SPT+IND+SEC-2	-0.006667	-0.2196 to 0.2062	No	ns	>0.9999
	2.52	2.36	2.32	2.31	2.09	2.32	2.39	2.47	2.36	2.42	2.26			SPT+IND+SEC vs. SPT+IND+SPY	-0.002983	No	ns	0.9149						SPT+IND+SPY-3 vs. SPT+IND+SEC+SPY	0.3833	0.1704 to 0.5962	Yes	***	0.0003
	2.5	2.35	2.34	2.3	2.07	2.42	2.39	2.43	2.37	2.4	2.2			SPT+IND+SEC vs. SPT-GFP-RFP	0.2543	Yes	****	<0.0001						SPT+IND+SPY-3 vs. SPT+IND+SEC-2+SPY-3	0.062	-0.1509 to 0.2749	No	ns	0.9664
	2.56	2.35	2.33	2.27	2.07	2.29	2.37	2.46	2.35	2.45	2.2			SPT+IND+SEC vs. SPT-GFP+SPT-RFP	-0.0824	Yes	****	<0.0001						SPT+IND+SEC vs. SPT+IND+SEC-2	-0.2767	-0.4896 to -0.06377	Yes	**	0.0068
	2.55	2.19	2.33	2.32	2.14	2.48	2.39	2.42	2.4	2.41				SPT+IND+SEC vs. SPT+SPT+SEC	-0.0924	Yes	****	<0.0001						SPT+IND+SEC vs. SPT+IND+SEC+SPY	0.1133	-0.09957 to 0.3262	No	ns	0.6032
	2.55	2.3	2.41	2.31	2.08	2.46	2.38	2.44	2.37	2.48	2.34			SPT+IND+SEC vs. SPT+SPT+SPY	-0.1113	Yes	****	<0.0001						SPT+IND+SEC vs. SPT+IND+SEC-2+SPY-3	-0.208	-0.4209 to 0.004900	No	ns	0.058
	2.57	2.29	2.31	2.27	2.15	2.43	2.39	2.46	2.33	2.46	2.32			SPT+IND+SEC vs. SPT-GFP+HEC1-RFP	-0.03636	Yes	**	0.0087						SPT+IND+SEC-2 vs. SPT+IND+SEC+SPY	0.39	0.1771 to 0.6029	Yes	***	0.0002
	2.5	2.39	2.25	2.4	2.3	2.41	2.36	2.44	2.35	2.44	2.29			SPT+IND+SEC vs. SPT+HEC1+SEC	-0.06635	Yes	****	<0.0001						SPT+IND+SEC-2 vs. SPT+IND+SEC-2+SPY-3	0.06867	-0.1442 to 0.2816	No	ns	0.9436
	2.52	2.31	2.27	2.28	2.2	2.46	2.43	2.41	2.42	2.43	2.36			SPT+IND+SEC vs. SPT+HEC1+SPY	-0.03505	Yes	**	0.0031						SPT+IND+SEC+SPY vs. SPT+IND+SEC-2+SPY-3	-0.3213	-0.5342 to -0.1084	Yes	**	0.0017
	2.52	2.33	2.44	2.34	2.21	2.4	2.43	2.4	2.38	2.39	2.26			SPT+IND+SPY vs. SPT-GFP-RFP	0.2573	Yes	****	<0.0001
	2.55	2.32	2.49	2.3	2.25	2.43	2.43	2.46	2.32	2.39	2.25			SPT+IND+SPY vs. SPT-GFP+SPT-RFP	-0.07942	Yes	****	<0.0001
	2.56	2.34	2.33	2.37	2.23	2.44	2.44	2.44	2.34	2.34	2.14			SPT+IND+SPY vs. SPT+SPT+SEC	-0.08942	Yes	****	<0.0001
	2.47	2.31	2.35	2.34	2.07	2.43	2.39	2.41	2.36	2.31	2.35			SPT+IND+SPY vs. SPT+SPT+SPY	-0.1083	Yes	****	<0.0001
	2.57	2.33	2.33	2.36	2.12	2.39	2.45	2.41	2.36	2.28	2.38			SPT+IND+SPY vs. SPT-GFP+HEC1-RFP	-0.03338	Yes	*	0.0212
	2.55	2.23	2.33	2.33	2.17	2.39	2.42	2.35	2.25	2.29	2.38			SPT+IND+SPY vs. SPT+HEC1+SEC	-0.06336	Yes	****	<0.0001
	2.54	2.29	2.3	2.34	2.19	2.36	2.42	2.42	2.39	2.15	2.35			SPT+IND+SPY vs. SPT+HEC1+SPY	-0.03206	Yes	**	0.0095
	2.56	2.22	2.31	2.35	2.15	2.37	2.42	2.41	2.39	2.33	2.47			SPT-GFP-RFP vs. SPT-GFP+SPT-RFP	-0.3367	Yes	****	<0.0001
	2.48	2.33	2.35	2.34	2.19	2.38	2.4	2.4	2.46	2.35	2.35			SPT-GFP-RFP vs. SPT+SPT+SEC	-0.3467	Yes	****	<0.0001
	2.5	2.2	2.32	2.34	2.01	2.39	2.44	2.39	2.44	2.3	2.36			SPT-GFP-RFP vs. SPT+SPT+SPY	-0.3656	Yes	****	<0.0001
	2.42	2.24	2.33	2.32	1.95	2.35	2.41	2.41	2.32	2.27	2.46			SPT-GFP-RFP vs. SPT-GFP+HEC1-RFP	-0.2907	Yes	****	<0.0001
	2.53	2.29	2.34	2.33	2.05	2.46	2.39	2.4	2.41		2.36			SPT-GFP-RFP vs. SPT+HEC1+SEC	-0.3207	Yes	****	<0.0001
	2.51	2.32	2.38	2.33	2.1	2.4	2.39	2.41	2.38	2.35	2.45			SPT-GFP-RFP vs. SPT+HEC1+SPY	-0.2894	Yes	****	<0.0001
	2.52	2.28	2.35	2.29	2.01	2.39	2.39	2.35	2.4	2.38	2.34			SPT-GFP+SPT-RFP vs. SPT+SPT+SEC	-0.01	No	ns	0.6981
	2.51	2.23	2.34	2.31	2.11	2.38	2.43	2.37		2.3	2.38			SPT-GFP+SPT-RFP vs. SPT+SPT+SPY	-0.02891	No	ns	0.0598
	2.53	2.27	2.35	2.32	2.03	2.38	2.43	2.42			2.36			SPT-GFP+SPT-RFP vs. SPT-GFP+HEC1-RFP	0.04604	Yes	***	0.0005
	2.51	2.31	2.3	2.31	1.94	2.34	2.4	2.42		2.36	2.39			SPT-GFP+SPT-RFP vs. SPT+HEC1+SEC	0.01605	No	ns	0.391
	2.5	2.34	2.25	2.34	2.02	2.36	2.36	2.34		2.34	2.43			SPT-GFP+SPT-RFP vs. SPT+HEC1+SPY	0.04735	Yes	****	<0.0001
	2.5	2.28	2.32	2.33	2.03	2.37	2.41	2.39		2.37	2.32			SPT+SPT+SEC vs. SPT+SPT+SPY	-0.01891	No	ns	0.391
	2.49	2.3	2.28	2.32	1.99	2.38	2.41			2.32	2.41			SPT+SPT+SEC vs. SPT-GFP+HEC1-RFP	0.05604	Yes	****	<0.0001
	2.51	2.29	2.24	2.29	1.98	2.41	2.44			2.38	2.38			SPT+SPT+SEC vs. SPT+HEC1+SEC	0.02605	No	ns	0.1071
	2.56	2.12	2.3	2.24	1.98	2.4	2.44			2.37	2.38			SPT+SPT+SEC vs. SPT+HEC1+SPY	0.05735	Yes	****	<0.0001
	2.56	2.15	2.14	2.25	1.97	2.41	2.42			2.36	2.4			SPT+SPT+SPY vs. SPT-GFP+HEC1-RFP	0.07495	Yes	****	<0.0001
	2.55	2.32	2.22	2.26	1.99	2.38	2.42			2.38	2.38			SPT+SPT+SPY vs. SPT+HEC1+SEC	0.04496	Yes	***	0.0008
	2.57	2.34	2.19	2.28	1.97	2.39				2.45	2.38			SPT+SPT+SPY vs. SPT+HEC1+SPY	0.07626	Yes	****	<0.0001
	2.62	2.11	2.29	2.27	1.96	2.4				2.37	2.38			SPT-GFP+HEC1-RFP vs. SPT+HEC1+SEC	-0.02999	No	ns	0.0812
	2.61	2.2	2.19	2.2	1.97	2.38				2.32	2.37			SPT-GFP+HEC1-RFP vs. SPT+HEC1+SPY	0.001311	No	ns	0.9149
	2.51	2.25	2.22	2.13	2.02	2.42				2.37	2.37			SPT+HEC1+SEC vs. SPT+HEC1+SPY	0.0313	Yes	*	0.0303
	2.59	2.27	2.3	2.25	1.99	2.45				2.33	2.39
	2.55	2.33	2.31	2.27	2	2.46				2.38	2.36
	2.57	2.36	2.3	2.32	2	2.4				2.36	2.36
	2.59	2.36	2.37	2.18	2.04	2.45				2.36	2.35
	2.54	2.37	2.3	2.26	1.98	2.43				2.39	2.41
	2.61	2.34	2.32	2.1	2.04	2.46				2.42
	2.59	2.35	2.3	2.26	2.03	2.41				2.38
	2.57	2.33	2.26	2.21	2	2.43				2.37
	2.58	2.35	2.22	2.27	2.1	2.47				2.33
	2.58	2.3	2.32	2.26	2.06	2.39				2.34
	2.55	2.36	2.28	2.26	1.92	2.41				2.44
	2.56	2.36	2.25	2.35	1.95	2.48				2.36
	2.55	2.36	2.26	2.2	2.08	2.44				2.41
	2.6	2.36	2.27	2.27	1.93	2.41				2.38
	2.59	2.33	2.27	2.21	1.93	2.43				2.4
	2.61	2.34	2.28	2.34	1.96	2.42
	2.6	2.35	2.22	2.37	1.95	2.43
	2.57	2.36	2.21	2.32	1.91	2.43
	2.58		2.28	2.44		2.39
	2.57		2.19	2.34		2.38
	2.61		2.1	2.37		2.4
	2.56		2.07	2.28		2.48
	2.59		2.21	2.38		2.46
	2.6		2.15	2.26		2.45
	2.58		2.29	2.31		2.49
	2.57		2.3	2.27		2.39
	2.57		2.27	2.2		2.4
			2.25	2.29		2.43
			2.28	2.29		2.35
			2.28	2.43		2.36
			2.27	2.32		2.44
			2.28	2.27		2.4
			2.28	2.41		2.43
			2.36	2.32		2.41
			2.32	2.26
			2.44	2.34
			2.41	2.34
			2.37	2.32
			2.45	2.3
			2.34	2.34
			2.4	2.29
			2.38	2.31
			2.45	2.33
			2.36	2.3
			2.37	2.39
			2.33	2.35
			2.33	2.44
			2.43	2.3
			2.34	2.33
			2.3	2.31
			2.33	2.33
			2.38	2.35
			2.45	2.27
			2.39	2.33
			2.36	2.3
			2.38	2.43
			2.35
			2.39
			2.3
			2.35
			2.31

## Sheet: Extended Data Fig.1
ED_fig 1b	Col-0	spt-12	SPT-YFP
	1	0.0018	1.6
	1	0.004	1.82
	1	0.023	1.5

## Sheet: Extended Data Fig. 2 
ED_fig2b	Col-0	spy-3	sec-5	Col-0	spy-3	sec-5
	1	0.83	0.06	1	1	0.97
	1	1.02	0.07	1	0.77	1.15
	1	0.96	0.1	1	1.17	1.01
ED_fig2c	Col-0	spy-3	sec-5
	1	0.95	1.1
	1	0.91	0.64
	1	1.02	0.82
	1	0.75	0.95
	1	1	0.89
ED_fig2e	SPT-YFP in sec-5, ctrl	SPT-YFP in sec-5, HM	SPT-YFP in spy3,ctrl	SPT-YFP in spy-3, HM
	4325	3444	6352	6212
	3475	2849	4825	4816
	3554	2789	3744	5063
	2991	5338	3191	6906
	4420	3094	3199	6020
	3819	3378	3055	4861
	2774	4493	2977	4213
	4337	5177	3305	5972
	2872		5583	4825
	6100		4769	3988
	2988

## Sheet: Extended Data Fig. 5 
	Fig 5e	Col-0				sec-5				spy-3				SEC RNAi spy-3
		0	0	0	0	0	0	0	0	0	0	0	0	0	0	0	0
		0	0	0	0	0	0	0	0	7.36842	5.26316	6.45161	9.72222	5.95238	4.54545	8.10811	7.14286
		55.8824	38.961	65.5738	56.6038	57.8313	44.0678	46.6667	51.4706	85.2632	90.5263	94.6237	77.7778	89.2857	84.8485	91.8919	87.5
		94.1176	92.2078	95.082	96.2264	86.747	89.8305	84.4444	88.2353	92.6316	91.579	96.7742	94.4444	95.2381	92.4242	94.5946	92.8571
	Fig 5f	Col-0				sec-5				spy-3				SECRNAi spy-3
		0	0	0	0	0	0	0	0	0	0	0	0	0	0	0	0
		0	0	0	0	0	0	0	0	8.57143	4.7619	6.25	11.6667	4.7619	5.12821	5	5.33333
		53.3333	52.2388	50.6493	53.0303	52	55.9322	59.7015	41.6667	82.8571	88.8889	77.0833	93.3333	87.8049	94.8718	86.6667	86.6667
		98.6667	95.5224	92.2078	96.9697	90.6667	88.1356	83.5821	90	91.4286	95.2381	91.6667	95	96.3415	96.1539	96.6667	96
	ED_Fig 5e								ED_Fig 5f
	Tukey's multiple comparisons test	Mean Diff.	95.00% CI of diff.	Below threshold?	Summary	Adjusted P Value			Tukey's multiple comparisons test	Mean Diff.	95.00% CI of diff.	Below threshold?	Summary	Adjusted P Value
day1	col-0 vs. sec-5	0	-2.557 to 2.557	No	ns	>0.9999			col-0 vs. sec-5	0	-3.169 to 3.169	No	ns	>0.9999
	col-0 vs. spy-3	-7.201	-9.759 to -4.644	Yes	****	<0.0001			col-0 vs. spy-3	-7.813	-10.98 to -4.643	Yes	****	<0.0001
	col-0 vs. SEC RNAi spy-3	-6.437	-8.994 to -3.880	Yes	****	<0.0001			col-0 vs. SEC RNAi spy-3	-5.056	-8.225 to -1.887	Yes	**	0.0024
	sec-5 vs. spy-3	-7.201	-9.759 to -4.644	Yes	****	<0.0001			sec-5 vs. spy-3	-7.813	-10.98 to -4.643	Yes	****	<0.0001
	sec-5 vs. SEC RNAi spy-3	-6.437	-8.994 to -3.880	Yes	****	<0.0001			sec-5 vs. SEC RNAi spy-3	-5.056	-8.225 to -1.887	Yes	**	0.0024
	spy-3 vs. SEC RNAi spy-3	0.7642	-1.793 to 3.321	No	ns	0.8115			spy-3 vs. SEC RNAi spy-3	2.757	-0.4127 to 5.926	No	ns	0.0964
day2	col-0 vs. sec-5	4.246	-11.38 to 19.87	No	ns	0.8501			col-0 vs. sec-5	-0.01214	-11.87 to 11.85	No	ns	>0.9999
	col-0 vs. spy-3	-32.79	-48.42 to -17.16	Yes	***	0.0002			col-0 vs. spy-3	-33.23	-45.09 to -21.37	Yes	****	<0.0001
	col-0 vs. SEC RNAi spy-3	-34.13	-49.75 to -18.50	Yes	***	0.0002			col-0 vs. SEC RNAi spy-3	-36.69	-48.55 to -24.83	Yes	****	<0.0001
	sec-5 vs. spy-3	-37.04	-52.67 to -21.41	Yes	****	<0.0001			sec-5 vs. spy-3	-33.22	-45.07 to -21.36	Yes	****	<0.0001
	sec-5 vs. SEC RNAi spy-3	-38.37	-54.00 to -22.74	Yes	****	<0.0001			sec-5 vs. SEC RNAi spy-3	-36.68	-48.54 to -24.82	Yes	****	<0.0001
	spy-3 vs. SEC RNAi spy-3	-1.334	-16.96 to 14.29	No	ns	0.994			spy-3 vs. SEC RNAi spy-3	-3.462	-15.32 to 8.397	No	ns	0.8217
day3	col-0 vs. sec-5	7.094	3.009 to 11.18	Yes	**	0.0012			col-0 vs. sec-5	7.746	2.814 to 12.68	Yes	**	0.0027
	col-0 vs. spy-3	0.5512	-3.534 to 4.637	No	ns	0.9773			col-0 vs. spy-3	2.508	-2.424 to 7.440	No	ns	0.4618
	col-0 vs. SEC RNAi spy-3	0.6299	-3.456 to 4.716	No	ns	0.9668			col-0 vs. SEC RNAi spy-3	-0.4489	-5.381 to 4.483	No	ns	0.9927
	sec-5 vs. spy-3	-6.543	-10.63 to -2.457	Yes	**	0.0023			sec-5 vs. spy-3	-5.237	-10.17 to -0.3053	Yes	*	0.0363
	sec-5 vs. SEC RNAi spy-3	-6.464	-10.55 to -2.379	Yes	**	0.0025			sec-5 vs. SEC RNAi spy-3	-8.194	-13.13 to -3.262	Yes	**	0.0017
	spy-3 vs. SEC RNAi spy-3	0.07877	-4.007 to 4.164	No	ns	>0.9999			spy-3 vs. SEC RNAi spy-3	-2.957	-7.889 to 1.975	No	ns	0.3285

## Sheet: Extended Data Fig. 7
ED_Fig7a	wild- type 1#		wild- type 2#		wild- type 3#		S23-to-A 1#		S23-to-A 2#		S23-to-A 3#		S60-61-to-A 1#		S60-61-to-A 2#		S60-61-to-A 3#		S23-25-to-A 1#		S23-25-to-A 2#		S23-25-to-A 3#		T71-74-to-A 1#		T71-74-to-A 2#		T71-74-to-A 3#		S+T-to-A 1#		S+T-to-A 2#		S+T-to-A 3#
	1	0.16	0.93	0.07	0.87	0.055	1.22	0.125	1.45	0.076	1.12	0.056	0.7	0.1	0.5	0.05	0.8	0.12	1.56	0.12	1.64	0.1	1.54	0.09	1.55	0.04	1.89	0.11	1.36	0.06	0.78	0.04	1.23	0.06	1.63	0.12
ED_Fig7b	wild- type 1#	S23-to-A 1#	S60-61-to-A 1#	S23-25-to-A 2#	T71-74-to-A 1#	S+T-to-A 2#
	1	1.22	0.78	1.56	1.36	1.23
	1	1.45	0.4	2.19	1.78	1.49
	1	1.12	0.3	1.67	1.6	1.26

## Sheet: Extended Data Fig. 8
ED_Fig8b		dHex	HexNAc	unmodified
	SPT	63.43	14	21.9
	SPT+SEC	26.7	40.7091	32.2
	SPT+SPY	79.8	4.65	14.5

[truncated: 1 more sheets: Extended Data Fig. 9]
